# Supplementary material for: Bioinformatics and system biology approaches to determine the connection of SARS-CoV-2 infection and intrahepatic cholangiocarcinoma
Source: PLoS One. 2024 Apr 22;19(4):e0300441. doi: 10.1371/journal.pone.0300441 (PMC11034673; doi:10.1371/journal.pone.0300441)
Supplement: S1 Table — (XLSX) [file pone.0300441.s001.xlsx]

## Sheet: GSE119336_DEGs
Gene_id	FDR	P.Value	logFC	up/down
ENSG00000075624	3.60953e-29	1.59446e-33	-9.89834	down
ENSG00000130208	5.26507e-15	2.55834e-18	9.50011	up
ENSG00000130203	3.32211e-14	2.93499e-17	8.99141	up
ENSG00000115414	7.77792e-19	2.06147e-22	-8.34997	down
ENSG00000196136	1.97695e-14	1.65925e-17	8.32242	up
ENSG00000170421	1.30768e-27	1.15529e-31	-8.14457	down
ENSG00000111057	2.83743e-26	3.76018e-30	-8.13656	down
ENSG00000105697	3.72115e-11	1.54214e-13	-8.12405	down
ENSG00000158874	5.39352e-08	9.76828e-10	8.06907	up
ENSG00000133112	6.04523e-20	1.3352e-23	8.04514	up
ENSG00000150991	1.99323e-21	3.52191e-25	-7.93668	down
ENSG00000117601	9.40964e-10	9.10289e-12	-7.90935	down
ENSG00000163586	2.99582e-08	5.00229e-10	-7.90908	down
ENSG00000145192	2.99668e-09	3.50791e-11	-7.89469	down
ENSG00000267467	3.18687e-11	1.23882e-13	-7.60141	down
ENSG00000172482	3.4353e-11	1.38092e-13	-7.59407	down
ENSG00000255974	1.2312e-13	1.74036e-16	-7.58618	down
ENSG00000158104	6.8761e-12	1.8832e-14	-7.5337	down
ENSG00000171557	2.19715e-09	2.41669e-11	7.39674	up
ENSG00000122194	3.7883e-11	1.59445e-13	-7.35553	down
ENSG00000160868	2.86424e-10	2.18886e-12	-7.29797	down
ENSG00000124253	9.43092e-13	1.83303e-15	-7.1798	down
ENSG00000113905	1.30356e-09	1.33592e-11	-7.11095	down
ENSG00000109072	8.57042e-09	1.1774e-10	7.07838	up
ENSG00000118520	4.27967e-10	3.47848e-12	-7.0542	down
ENSG00000175003	3.28588e-13	5.08021e-16	-6.96593	down
ENSG00000072080	7.03281e-15	4.0432e-18	-6.96267	down
ENSG00000243955	2.59082e-09	2.94126e-11	-6.93459	down
ENSG00000121410	2.34355e-12	5.07263e-15	-6.88718	down
ENSG00000021826	1.10197e-10	6.32814e-13	-6.87901	down
ENSG00000171560	3.83857e-09	4.66298e-11	6.8726	up
ENSG00000134240	7.6555e-10	7.16921e-12	-6.78475	down
ENSG00000113600	7.30311e-10	6.77468e-12	-6.74965	down
ENSG00000242335	3.12182e-11	1.17216e-13	6.72964	up
ENSG00000175336	1.1989e-14	8.47357e-18	-6.72795	down
ENSG00000125144	8.5084e-07	2.43172e-08	-6.68026	down
ENSG00000105398	5.51716e-09	7.06766e-11	-6.67675	down
ENSG00000198650	2.10072e-10	1.45169e-12	-6.65224	down
ENSG00000180210	1.10518e-09	1.09356e-11	-6.61704	down
ENSG00000124713	1.56905e-13	2.35656e-16	-6.60025	down
ENSG00000025423	1.07621e-09	1.06014e-11	-6.57234	down
ENSG00000170509	1.35021e-14	1.01394e-17	-6.52739	down
ENSG00000151224	4.75702e-11	2.10379e-13	-6.52607	down
ENSG00000140107	3.57927e-14	3.32029e-17	-6.47378	down
ENSG00000138115	2.00873e-09	2.18282e-11	-6.45215	down
ENSG00000100652	6.95085e-13	1.25888e-15	-6.4502	down
ENSG00000009724	8.7936e-12	2.52489e-14	-6.43232	down
ENSG00000055955	7.65082e-10	7.13103e-12	-6.42607	down
ENSG00000106927	1.09723e-07	2.21501e-09	6.41632	up
ENSG00000172425	1.55026e-15	6.16324e-19	-6.40928	down
ENSG00000261701	1.50903e-09	1.57983e-11	-6.40344	down
ENSG00000228278	4.27418e-07	1.08752e-08	-6.34984	down
ENSG00000248144	7.10959e-11	3.58023e-13	-6.34251	down
ENSG00000157131	6.62161e-12	1.69796e-14	-6.292	down
ENSG00000186910	8.7936e-12	2.5005e-14	-6.26867	down
ENSG00000139547	2.14504e-09	2.34042e-11	-6.26548	down
ENSG00000083807	4.73771e-14	5.02275e-17	-6.25115	down
ENSG00000149124	3.59581e-12	8.57734e-15	-6.24746	down
ENSG00000244414	1.02357e-05	4.50338e-07	-6.23371	down
ENSG00000110243	3.4507e-10	2.69801e-12	-6.23136	down
ENSG00000080910	9.58097e-08	1.88758e-09	-6.22185	down
ENSG00000101981	1.51138e-10	9.54712e-13	-6.21918	down
ENSG00000145692	1.63819e-08	2.50382e-10	-6.2147	down
ENSG00000138109	9.1194e-09	1.26893e-10	-6.18601	down
ENSG00000132855	9.38252e-11	5.18074e-13	-6.17179	down
ENSG00000187048	7.79593e-11	4.02917e-13	-6.16099	down
ENSG00000275211	2.43278e-09	2.75109e-11	-6.15124	down
ENSG00000055957	7.04586e-08	1.34145e-09	-6.13287	down
ENSG00000171234	7.26561e-10	6.64361e-12	-6.08194	down
ENSG00000140505	1.61477e-12	3.35251e-15	-6.06472	down
ENSG00000079557	6.20856e-10	5.53993e-12	-6.02812	down
ENSG00000234906	2.89234e-07	6.93764e-09	-5.97362	down
ENSG00000145826	4.73771e-14	4.92388e-17	-5.96691	down
ENSG00000171564	2.53571e-08	4.16481e-10	5.96229	up
ENSG00000229314	3.04984e-06	1.08586e-07	5.93101	up
ENSG00000116785	5.37224e-07	1.41101e-08	-5.92182	down
ENSG00000139209	9.20444e-11	5.04175e-13	-5.87593	down
ENSG00000116882	6.806e-11	3.31741e-13	-5.86983	down
ENSG00000099937	2.29698e-07	5.29651e-09	-5.86532	down
ENSG00000163687	6.9892e-11	3.48874e-13	-5.85419	down
ENSG00000151365	1.82775e-10	1.203e-12	-5.85132	down
ENSG00000257017	3.53694e-06	1.28429e-07	5.84646	up
ENSG00000021852	1.20436e-08	1.72371e-10	-5.82842	down
ENSG00000147647	1.93049e-09	2.08074e-11	-5.76972	down
ENSG00000281775	3.72115e-11	1.54514e-13	-5.74686	down
ENSG00000138356	1.20131e-09	1.19929e-11	-5.7112	down
ENSG00000036473	1.26441e-10	7.6519e-13	-5.7042	down
ENSG00000123561	4.26604e-08	7.59437e-10	-5.70025	down
ENSG00000100024	4.61976e-11	1.99989e-13	-5.68799	down
ENSG00000122787	6.90804e-13	1.22061e-15	-5.68668	down
ENSG00000162267	1.18545e-07	2.41928e-09	-5.68093	down
ENSG00000244474	6.04107e-11	2.85535e-13	-5.67365	down
ENSG00000145321	2.5465e-07	6.00686e-09	5.66154	up
ENSG00000110245	6.68263e-06	2.73941e-07	5.64448	up
ENSG00000101323	8.64853e-09	1.19195e-10	-5.63224	down
ENSG00000005421	1.53615e-07	3.28429e-09	-5.6283	down
ENSG00000137204	1.42358e-11	4.51797e-14	-5.60198	down
ENSG00000091583	4.54355e-07	1.16609e-08	5.59808	up
ENSG00000262635	1.61072e-10	1.02458e-12	-5.56279	down
ENSG00000109758	4.7491e-14	5.24461e-17	-5.55911	down
ENSG00000160862	2.62554e-10	1.96189e-12	-5.55365	down
ENSG00000262243	5.6329e-06	2.2021e-07	-5.55082	down
ENSG00000114771	1.33789e-08	1.9621e-10	-5.53213	down
ENSG00000276838	3.52869e-08	6.14145e-10	-5.52101	down
ENSG00000142748	2.27435e-09	2.54179e-11	-5.5151	down
ENSG00000090512	1.37381e-14	1.09235e-17	-5.50553	down
ENSG00000204653	9.21263e-14	1.22086e-16	-5.46797	down
ENSG00000104760	1.955e-06	6.40787e-08	-5.46457	down
ENSG00000161031	2.71458e-09	3.11773e-11	-5.46371	down
ENSG00000180432	2.57905e-11	9.22798e-14	-5.45818	down
ENSG00000156096	6.7138e-08	1.26933e-09	-5.44809	down
ENSG00000214274	1.32977e-10	8.17082e-13	-5.43291	down
ENSG00000103569	2.54721e-11	9.00154e-14	-5.41886	down
ENSG00000166840	2.42063e-11	8.23342e-14	-5.41677	down
ENSG00000138207	1.20945e-05	5.47614e-07	5.41412	up
ENSG00000118137	3.77802e-06	1.38517e-07	5.41267	up
ENSG00000205364	2.46312e-08	4.01489e-10	-5.39629	down
ENSG00000164406	9.24392e-09	1.29034e-10	-5.36171	down
ENSG00000182566	9.43092e-13	1.80869e-15	-5.36155	down
ENSG00000135423	7.03281e-15	4.3493e-18	-5.35424	down
ENSG00000162365	2.4253e-11	8.35645e-14	-5.33741	down
ENSG00000160339	3.7883e-11	1.60649e-13	-5.33734	down
ENSG00000117594	8.04342e-09	1.08368e-10	-5.33689	down
ENSG00000179761	1.02456e-09	1.00474e-11	-5.31583	down
ENSG00000266964	9.73027e-09	1.36253e-10	-5.31293	down
ENSG00000129596	2.78782e-09	3.23878e-11	-5.31046	down
ENSG00000214855	1.51076e-08	2.27569e-10	-5.30901	down
ENSG00000007933	1.63656e-10	1.05427e-12	-5.29983	down
ENSG00000198610	2.03411e-07	4.61849e-09	-5.28917	down
ENSG00000123838	6.71154e-08	1.26594e-09	-5.26784	down
ENSG00000134538	7.8358e-08	1.50569e-09	-5.26672	down
ENSG00000178772	2.72772e-11	1.00009e-13	-5.24045	down
ENSG00000143257	5.94751e-16	2.10178e-19	-5.23174	down
ENSG00000106327	5.92611e-10	5.13083e-12	-5.2261	down
ENSG00000134365	1.54347e-08	2.33177e-10	-5.22409	down
ENSG00000066813	1.12195e-07	2.27483e-09	-5.20082	down
ENSG00000241635	2.11828e-08	3.31244e-10	-5.19339	down
ENSG00000163581	1.33235e-07	2.77482e-09	-5.18784	down
ENSG00000039537	2.14017e-08	3.36558e-10	-5.17777	down
ENSG00000073754	1.41738e-08	2.12251e-10	-5.15274	down
ENSG00000141485	4.73771e-14	4.8624e-17	-5.12008	down
ENSG00000254211	4.75702e-11	2.11264e-13	-5.11989	down
ENSG00000145708	6.1626e-10	5.44447e-12	-5.11434	down
ENSG00000205358	0.000198689	1.57719e-05	-5.09707	down
ENSG00000249948	3.21662e-11	1.27276e-13	-5.09545	down
ENSG00000183747	2.26056e-07	5.19255e-09	-5.09361	down
ENSG00000164344	6.29037e-11	3.02876e-13	-5.09262	down
ENSG00000187193	3.31694e-08	5.67035e-10	-5.07279	down
ENSG00000277236	1.22916e-10	7.30377e-13	-5.06075	down
ENSG00000186115	5.94682e-10	5.2013e-12	-5.05798	down
ENSG00000235754	9.84745e-09	1.38329e-10	-5.0481	down
ENSG00000131187	1.14914e-11	3.40101e-14	-5.03517	down
ENSG00000132840	9.77515e-08	1.93879e-09	-5.0239	down
ENSG00000144908	2.10072e-10	1.44177e-12	-5.02018	down
ENSG00000143278	4.17973e-08	7.40379e-10	-5.01757	down
ENSG00000163825	6.55647e-09	8.70702e-11	-5.01165	down
ENSG00000118271	8.55595e-07	2.44909e-08	4.99637	up
ENSG00000080618	3.36441e-07	8.21857e-09	-4.97936	down
ENSG00000169738	1.12816e-10	6.52833e-13	-4.96678	down
ENSG00000165682	2.07572e-10	1.41205e-12	-4.94924	down
ENSG00000166183	6.83803e-18	2.11442e-21	-4.9359	down
ENSG00000173531	3.69044e-11	1.49978e-13	-4.90155	down
ENSG00000288411	0.000154231	1.1691e-05	4.89329	up
ENSG00000141505	1.3227e-08	1.93398e-10	-4.88499	down
ENSG00000130988	1.32529e-11	4.098e-14	-4.82539	down
ENSG00000019169	2.70384e-06	9.32811e-08	-4.79934	down
ENSG00000278767	1.21276e-08	1.74645e-10	-4.79209	down
ENSG00000168306	7.77439e-11	3.9837e-13	-4.78569	down
ENSG00000138823	7.69272e-10	7.33698e-12	-4.77736	down
ENSG00000047457	7.47318e-06	3.13611e-07	-4.76786	down
ENSG00000159650	7.45841e-14	9.225e-17	-4.75406	down
ENSG00000111713	3.33068e-12	7.79777e-15	-4.75046	down
ENSG00000132837	5.24005e-10	4.44425e-12	-4.73152	down
ENSG00000183044	1.98308e-10	1.33151e-12	-4.72648	down
ENSG00000167798	4.72503e-12	1.14797e-14	-4.7218	down
ENSG00000135094	4.3817e-09	5.40019e-11	-4.71299	down
ENSG00000118785	6.78004e-13	1.16804e-15	-4.70998	down
ENSG00000188338	7.62557e-08	1.45855e-09	-4.70996	down
ENSG00000134389	5.62578e-10	4.8211e-12	-4.70642	down
ENSG00000183549	4.75702e-11	2.15723e-13	-4.70375	down
ENSG00000285219	2.35248e-05	1.22103e-06	-4.69915	down
ENSG00000288369	1.14528e-06	3.43008e-08	-4.68761	down
ENSG00000100665	8.80857e-12	2.5681e-14	-4.6855	down
ENSG00000130707	3.40035e-09	4.04053e-11	-4.68162	down
ENSG00000138315	1.33627e-10	8.3229e-13	-4.68064	down
ENSG00000250799	9.01954e-11	4.90062e-13	-4.65696	down
ENSG00000288269	8.05973e-15	5.3404e-18	-4.64814	down
ENSG00000118514	1.88559e-10	1.2494e-12	-4.62321	down
ENSG00000105852	5.79685e-09	7.52837e-11	-4.62264	down
ENSG00000213398	8.12892e-13	1.50815e-15	-4.60901	down
ENSG00000244067	8.58219e-05	5.82306e-06	-4.60547	down
ENSG00000198417	6.44155e-08	1.20363e-09	-4.56575	down
ENSG00000110887	4.82709e-10	4.00872e-12	-4.56404	down
ENSG00000115718	1.40519e-08	2.09804e-10	-4.54568	down
ENSG00000165828	0.000210275	1.68588e-05	-4.54563	down
ENSG00000060566	1.01495e-07	2.02202e-09	-4.48881	down
ENSG00000275095	4.44956e-09	5.50347e-11	-4.48753	down
ENSG00000091513	0.00025005	2.07105e-05	4.48441	up
ENSG00000237949	3.7866e-08	6.62379e-10	-4.47608	down
ENSG00000139344	4.00221e-11	1.71488e-13	-4.46537	down
ENSG00000151726	1.1141e-08	1.58469e-10	-4.45045	down
ENSG00000197408	2.21751e-07	5.07407e-09	-4.44733	down
ENSG00000156006	2.3334e-11	7.83366e-14	-4.44381	down
ENSG00000165140	2.74621e-07	6.55072e-09	-4.43513	down
ENSG00000129214	1.16119e-10	6.77079e-13	-4.42607	down
ENSG00000129988	6.64833e-06	2.70541e-07	-4.42405	down
ENSG00000113790	1.81109e-11	5.84016e-14	-4.41452	down
ENSG00000211452	1.26139e-06	3.8224e-08	-4.39809	down
ENSG00000175189	9.77287e-11	5.43945e-13	-4.39666	down
ENSG00000169715	1.58628e-07	3.41248e-09	-4.39393	down
ENSG00000057593	2.33796e-09	2.63353e-11	-4.39393	down
ENSG00000171759	8.0802e-08	1.56336e-09	-4.38385	down
ENSG00000164089	3.65658e-09	4.39346e-11	-4.36195	down
ENSG00000135929	6.8761e-12	1.85752e-14	-4.35759	down
ENSG00000129965	1.82055e-08	2.8147e-10	-4.3555	down
ENSG00000165471	1.45716e-09	1.51908e-11	-4.34549	down
ENSG00000114200	1.26493e-09	1.2854e-11	-4.33274	down
ENSG00000119711	1.42358e-11	4.52769e-14	-4.32965	down
ENSG00000116690	8.29367e-09	1.12839e-10	-4.31725	down
ENSG00000123843	3.56026e-06	1.29433e-07	-4.31128	down
ENSG00000175793	4.2021e-10	3.39687e-12	4.30573	up
ENSG00000162882	3.18541e-10	2.46244e-12	-4.30493	down
ENSG00000151655	0.000167828	1.28922e-05	-4.29348	down
ENSG00000084110	4.30243e-10	3.51599e-12	-4.29026	down
ENSG00000196177	7.69272e-10	7.25111e-12	-4.28917	down
ENSG00000163959	1.09377e-07	2.20319e-09	-4.28572	down
ENSG00000003989	9.81845e-11	5.50819e-13	-4.25874	down
ENSG00000205362	3.01402e-05	1.6496e-06	-4.20306	down
ENSG00000275544	5.72526e-12	1.44156e-14	-4.1915	down
ENSG00000138030	8.47996e-07	2.41985e-08	-4.17731	down
ENSG00000285241	1.59339e-09	1.67518e-11	-4.16897	down
ENSG00000171766	1.33047e-06	4.07362e-08	-4.16798	down
ENSG00000167588	1.93111e-08	3.0027e-10	-4.16067	down
ENSG00000088926	1.32014e-11	4.02375e-14	-4.15768	down
ENSG00000131781	3.72054e-09	4.48674e-11	-4.15423	down
ENSG00000268895	3.21662e-11	1.27881e-13	-4.15127	down
ENSG00000170373	0.000413254	3.79702e-05	4.14963	up
ENSG00000111700	1.60495e-07	3.45973e-09	-4.14579	down
ENSG00000188257	0.000411351	3.77771e-05	-4.12317	down
ENSG00000166816	1.43569e-12	2.9173e-15	-4.12243	down
ENSG00000185499	1.47617e-06	4.59713e-08	4.12042	up
ENSG00000162482	6.75849e-06	2.77946e-07	-4.10253	down
ENSG00000213512	2.62554e-10	1.97165e-12	-4.0951	down
ENSG00000123453	1.5376e-13	2.2414e-16	-4.08063	down
ENSG00000277132	2.5454e-06	8.66907e-08	-4.06639	down
ENSG00000184999	1.63656e-10	1.05547e-12	-4.05829	down
ENSG00000144035	1.60881e-07	3.47518e-09	-4.05738	down
ENSG00000249173	2.42556e-11	8.46449e-14	-4.05631	down
ENSG00000116761	2.42612e-10	1.72544e-12	-4.04983	down
ENSG00000108187	2.50201e-10	1.84321e-12	-4.04605	down
ENSG00000125148	3.88219e-07	9.68918e-09	-4.03909	down
ENSG00000113492	6.26581e-09	8.27581e-11	-4.0215	down
ENSG00000161944	0.000149385	1.12876e-05	-3.99725	down
ENSG00000135447	2.14458e-07	4.88826e-09	-3.9796	down
ENSG00000172497	2.84126e-10	2.14619e-12	-3.97827	down
ENSG00000167701	5.70949e-09	7.3897e-11	-3.97659	down
ENSG00000198077	2.5961e-12	5.73395e-15	-3.96055	down
ENSG00000120054	2.00873e-09	2.17989e-11	-3.95099	down
ENSG00000167244	3.99811e-05	2.31183e-06	-3.95002	down
ENSG00000087237	4.14623e-09	5.09167e-11	-3.93305	down
ENSG00000119888	4.67343e-08	8.38154e-10	3.92771	up
ENSG00000168389	4.25898e-07	1.07989e-08	-3.92234	down
ENSG00000104938	1.32977e-10	8.22366e-13	-3.92193	down
ENSG00000139540	1.21674e-07	2.49518e-09	-3.92084	down
ENSG00000277893	2.16608e-08	3.4159e-10	-3.913	down
ENSG00000138308	1.96811e-07	4.43385e-09	-3.91092	down
ENSG00000273572	1.60577e-08	2.44008e-10	-3.91081	down
ENSG00000005471	1.61282e-08	2.45792e-10	-3.90536	down
ENSG00000285199	2.05747e-10	1.39055e-12	-3.90395	down
ENSG00000143921	2.15458e-09	2.36035e-11	-3.89662	down
ENSG00000186529	2.61944e-09	2.99689e-11	-3.89308	down
ENSG00000142484	7.8506e-08	1.512e-09	-3.87785	down
ENSG00000146233	9.92508e-13	1.97292e-15	-3.86501	down
ENSG00000150656	5.1849e-10	4.37457e-12	-3.8581	down
ENSG00000134339	0.000701156	7.32809e-05	3.8521	up
ENSG00000126231	1.59774e-09	1.68681e-11	-3.8357	down
ENSG00000137561	4.69065e-10	3.85424e-12	-3.83013	down
ENSG00000146678	0.000544408	5.37482e-05	-3.82205	down
ENSG00000169136	8.18648e-09	1.11019e-10	-3.81908	down
ENSG00000250056	8.12138e-11	4.23325e-13	-3.81792	down
ENSG00000109511	2.74228e-09	3.16165e-11	-3.81524	down
ENSG00000284320	6.04993e-09	7.93723e-11	-3.81494	down
ENSG00000127241	1.96755e-10	1.3124e-12	-3.81427	down
ENSG00000116678	6.28033e-11	2.99618e-13	-3.80579	down
ENSG00000168237	2.50201e-10	1.8255e-12	-3.804	down
ENSG00000110169	2.22988e-05	1.14934e-06	3.80034	up
ENSG00000000971	6.97682e-06	2.90008e-07	-3.79923	down
ENSG00000140263	1.33235e-07	2.77632e-09	-3.79758	down
ENSG00000187045	9.4679e-10	9.20107e-12	-3.79247	down
ENSG00000166035	1.68541e-06	5.34554e-08	-3.79091	down
ENSG00000160200	4.85092e-09	6.12847e-11	-3.78684	down
ENSG00000120915	6.68086e-10	5.99088e-12	-3.76085	down
ENSG00000221932	1.71224e-09	1.83038e-11	-3.75303	down
ENSG00000130005	1.45932e-07	3.0749e-09	-3.74684	down
ENSG00000262785	1.64317e-07	3.5639e-09	-3.74183	down
ENSG00000106538	7.3117e-07	2.01865e-08	-3.7295	down
ENSG00000142494	2.5559e-08	4.21129e-10	-3.72846	down
ENSG00000113889	0.00072708	7.68576e-05	3.71759	up
ENSG00000277405	7.4432e-05	4.92202e-06	-3.71535	down
ENSG00000172831	3.08534e-12	7.08709e-15	-3.71518	down
ENSG00000172724	9.16032e-06	3.94123e-07	-3.71405	down
ENSG00000162460	1.26493e-09	1.29075e-11	-3.71225	down
ENSG00000084734	3.04657e-10	2.34165e-12	-3.68851	down
ENSG00000143845	1.67688e-07	3.66664e-09	-3.68694	down
ENSG00000111275	6.806e-11	3.34505e-13	-3.66871	down
ENSG00000276559	4.55401e-05	2.7077e-06	-3.66225	down
ENSG00000112964	1.40936e-07	2.95243e-09	-3.66223	down
ENSG00000133800	5.09671e-07	1.32607e-08	-3.65378	down
ENSG00000181019	3.01659e-06	1.07136e-07	3.64676	up
ENSG00000231543	2.21048e-06	7.35341e-08	-3.64466	down
ENSG00000136872	0.000132191	9.65241e-06	3.63299	up
ENSG00000198670	4.39832e-13	7.1887e-16	-3.63166	down
ENSG00000112337	3.053e-08	5.11126e-10	-3.62498	down
ENSG00000167644	0.00217095	0.000292855	3.62283	up
ENSG00000111181	8.60788e-14	1.1027e-16	-3.60813	down
ENSG00000115457	6.63936e-06	2.69235e-07	-3.59702	down
ENSG00000067225	8.2743e-12	2.30268e-14	3.59262	up
ENSG00000099769	5.65934e-07	1.49746e-08	-3.58775	down
ENSG00000171345	0.00069143	7.19591e-05	3.58055	up
ENSG00000108515	2.99903e-07	7.23329e-09	-3.57023	down
ENSG00000197444	2.1895e-08	3.46251e-10	-3.56829	down
ENSG00000062282	6.57891e-07	1.77856e-08	-3.56475	down
ENSG00000112936	6.07771e-07	1.61621e-08	-3.56265	down
ENSG00000164932	2.21048e-06	7.36242e-08	3.56175	up
ENSG00000276582	7.69272e-10	7.33999e-12	-3.5615	down
ENSG00000182902	6.8761e-12	1.84429e-14	-3.55142	down
ENSG00000135437	3.68149e-10	2.89471e-12	-3.54894	down
ENSG00000171236	5.00139e-07	1.29906e-08	-3.54825	down
ENSG00000135069	5.45543e-07	1.43627e-08	-3.54102	down
ENSG00000138075	2.68068e-11	9.71005e-14	-3.53979	down
ENSG00000176919	2.13551e-05	1.08577e-06	-3.53704	down
ENSG00000154262	6.82567e-10	6.18103e-12	-3.53607	down
ENSG00000121691	8.18648e-09	1.10789e-10	-3.53421	down
ENSG00000203896	4.84147e-09	6.08089e-11	-3.53143	down
ENSG00000100003	5.81993e-10	5.01319e-12	-3.5288	down
ENSG00000134716	6.13395e-09	8.07455e-11	-3.52492	down
ENSG00000166391	2.47911e-10	1.77408e-12	-3.51525	down
ENSG00000126218	6.77812e-07	1.84738e-08	-3.51185	down
ENSG00000058085	1.05983e-06	3.13671e-08	3.5102	up
ENSG00000140284	4.39568e-05	2.5922e-06	-3.50616	down
ENSG00000160870	1.57551e-05	7.61376e-07	-3.50483	down
ENSG00000126759	1.28577e-05	5.86711e-07	-3.49245	down
ENSG00000106853	1.26128e-05	5.73864e-07	-3.48231	down
ENSG00000243818	2.49748e-10	1.80053e-12	-3.48212	down
ENSG00000115363	1.11614e-08	1.59252e-10	-3.47886	down
ENSG00000148803	3.17304e-08	5.38255e-10	-3.47633	down
ENSG00000144852	3.83208e-10	3.04698e-12	-3.47204	down
ENSG00000164120	7.28081e-06	3.04251e-07	-3.46674	down
ENSG00000143819	3.36293e-07	8.20008e-09	-3.45841	down
ENSG00000162551	3.07632e-11	1.14149e-13	-3.44537	down
ENSG00000009950	6.71886e-07	1.82529e-08	-3.43592	down
ENSG00000157103	1.03161e-08	1.45368e-10	-3.43081	down
ENSG00000132703	0.000295073	2.52477e-05	-3.4227	down
ENSG00000166347	3.17181e-08	5.36621e-10	-3.42223	down
ENSG00000256162	3.69201e-10	2.9193e-12	-3.41843	down
ENSG00000186480	6.45169e-08	1.20837e-09	-3.41786	down
ENSG00000166145	8.38379e-09	1.14806e-10	3.41262	up
ENSG00000100867	4.68056e-13	7.85676e-16	-3.40768	down
ENSG00000124102	0.000954091	0.000107682	3.40445	up
ENSG00000084674	3.15164e-05	1.74024e-06	3.40158	up
ENSG00000112293	8.28958e-11	4.39416e-13	-3.38857	down
ENSG00000162366	1.50331e-05	7.14535e-07	3.38629	up
ENSG00000282307	1.03678e-06	3.05931e-08	-3.38266	down
ENSG00000113924	8.46362e-08	1.64876e-09	-3.37354	down
ENSG00000105707	3.5325e-05	1.99267e-06	-3.37086	down
ENSG00000147573	3.18687e-11	1.23078e-13	-3.36892	down
ENSG00000174992	3.31181e-13	5.2666e-16	-3.35819	down
ENSG00000254607	1.44971e-05	6.84574e-07	-3.34052	down
ENSG00000187824	1.74867e-10	1.1355e-12	-3.33553	down
ENSG00000166123	9.64658e-10	9.41732e-12	-3.33499	down
ENSG00000175063	3.63711e-06	1.32387e-07	3.33404	up
ENSG00000176894	1.09743e-06	3.27222e-08	-3.33243	down
ENSG00000088992	0.000191673	1.51218e-05	3.32746	up
ENSG00000075239	5.37224e-07	1.412e-08	-3.32535	down
ENSG00000184374	1.37194e-08	2.02416e-10	-3.31655	down
ENSG00000134463	1.15985e-05	5.21058e-07	-3.31055	down
ENSG00000122121	1.31316e-05	6.02693e-07	-3.30898	down
ENSG00000244734	0.000383432	3.48574e-05	-3.29184	down
ENSG00000130649	0.000181785	1.42293e-05	3.2913	up
ENSG00000145850	2.55032e-06	8.73089e-08	-3.2777	down
ENSG00000132470	9.69136e-07	2.83831e-08	3.27463	up
ENSG00000213996	1.22916e-10	7.35269e-13	-3.25648	down
ENSG00000120907	1.60577e-08	2.43478e-10	-3.24934	down
ENSG00000115255	1.50872e-05	7.18439e-07	-3.24648	down
ENSG00000182327	6.32494e-07	1.69313e-08	-3.24399	down
ENSG00000116771	7.96161e-09	1.06914e-10	-3.2431	down
ENSG00000107159	5.80672e-06	2.28869e-07	3.23835	up
ENSG00000283342	7.83278e-09	1.04838e-10	-3.23429	down
ENSG00000108242	1.48245e-05	7.03309e-07	-3.23237	down
ENSG00000174990	1.8039e-10	1.17933e-12	-3.22606	down
ENSG00000060971	5.61756e-09	7.22109e-11	-3.22382	down
ENSG00000160097	4.12559e-08	7.28967e-10	-3.22278	down
ENSG00000251165	6.62161e-12	1.72575e-14	-3.22231	down
ENSG00000183971	5.65099e-07	1.49275e-08	-3.22115	down
ENSG00000006611	2.92366e-07	7.02567e-09	3.21077	up
ENSG00000106804	6.65198e-05	4.25776e-06	-3.203	down
ENSG00000107537	2.14458e-07	4.88756e-09	-3.20285	down
ENSG00000109576	8.7963e-11	4.70162e-13	-3.19561	down
ENSG00000112299	0.000110115	7.76174e-06	-3.18979	down
ENSG00000002933	8.15539e-06	3.45122e-07	-3.18877	down
ENSG00000259974	1.72122e-07	3.78641e-09	-3.18214	down
ENSG00000145626	6.97615e-07	1.91368e-08	-3.18154	down
ENSG00000182326	1.05762e-08	1.495e-10	-3.16935	down
ENSG00000267795	0.000649709	6.6957e-05	3.16913	up
ENSG00000288237	0.00137948	0.00016855	-3.16303	down
ENSG00000008394	0.000114781	8.13779e-06	-3.16174	down
ENSG00000160202	1.8737e-05	9.30309e-07	-3.1607	down
ENSG00000241399	4.79545e-09	5.99484e-11	-3.1539	down
ENSG00000132437	1.09103e-07	2.18803e-09	-3.14981	down
ENSG00000159423	5.94794e-06	2.35416e-07	-3.14536	down
ENSG00000143416	1.91393e-06	6.22252e-08	-3.1447	down
ENSG00000107562	6.01397e-07	1.59661e-08	-3.13894	down
ENSG00000186204	1.64595e-06	5.19129e-08	-3.1379	down
ENSG00000004799	1.45822e-05	6.8924e-07	-3.13701	down
ENSG00000164237	1.23681e-07	2.54595e-09	-3.13598	down
ENSG00000124225	6.48811e-06	2.61095e-07	3.12866	up
ENSG00000185432	1.33235e-07	2.77793e-09	-3.12086	down
ENSG00000169083	8.80835e-11	4.74697e-13	-3.1082	down
ENSG00000205403	3.48047e-07	8.53283e-09	-3.10448	down
ENSG00000173599	2.10072e-10	1.4569e-12	-3.10351	down
ENSG00000143365	1.10791e-07	2.24147e-09	-3.09848	down
ENSG00000005187	4.073e-06	1.51132e-07	-3.08347	down
ENSG00000089356	0.000821647	8.9431e-05	3.07934	up
ENSG00000175287	1.93821e-07	4.33224e-09	-3.07837	down
ENSG00000277926	1.81884e-07	4.02685e-09	-3.07586	down
ENSG00000017427	4.75702e-11	2.1428e-13	-3.06697	down
ENSG00000100577	8.96955e-08	1.75524e-09	-3.06182	down
ENSG00000164266	0.0239803	0.00561109	3.05788	up
ENSG00000256612	9.48889e-08	1.86525e-09	-3.04759	down
ENSG00000240303	6.806e-11	3.36722e-13	-3.04433	down
ENSG00000101405	1.28106e-06	3.89897e-08	-3.03679	down
ENSG00000165475	1.76335e-07	3.88688e-09	-3.03464	down
ENSG00000235162	6.78674e-10	6.1158e-12	3.03358	up
ENSG00000121361	2.27389e-08	3.62609e-10	-3.0231	down
ENSG00000239799	1.37313e-10	8.61316e-13	-3.02003	down
ENSG00000143196	5.54087e-06	2.14654e-07	-3.01924	down
ENSG00000187546	9.37527e-07	2.72941e-08	-3.01464	down
ENSG00000163815	1.68422e-08	2.58905e-10	-3.01237	down
ENSG00000149742	3.39977e-09	4.02482e-11	-3.01148	down
ENSG00000170345	1.22885e-06	3.71292e-08	-3.00433	down
ENSG00000229005	8.79982e-09	1.22058e-10	-3.00293	down
ENSG00000073849	4.29589e-07	1.09494e-08	-3.00099	down
ENSG00000085831	3.98939e-08	7.0314e-10	2.99822	up
ENSG00000117009	2.49748e-10	1.80929e-12	-2.99462	down
ENSG00000012504	1.70934e-05	8.36622e-07	-2.9912	down
ENSG00000174938	4.99067e-09	6.32708e-11	2.9875	up
ENSG00000272398	3.87783e-06	1.42348e-07	2.98565	up
ENSG00000152620	4.75702e-11	2.20641e-13	-2.98302	down
ENSG00000288512	1.21903e-08	1.76086e-10	-2.9624	down
ENSG00000158571	1.22916e-10	7.38433e-13	-2.96196	down
ENSG00000147576	5.69186e-09	7.34174e-11	-2.96019	down
ENSG00000128242	7.33573e-07	2.02852e-08	2.95964	up
ENSG00000114378	2.51057e-07	5.89993e-09	-2.95544	down
ENSG00000163884	7.56744e-07	2.116e-08	-2.94861	down
ENSG00000119927	3.28137e-07	7.9722e-09	-2.94639	down
ENSG00000133027	2.81118e-09	3.27834e-11	-2.94539	down
ENSG00000131910	7.62475e-05	5.05892e-06	-2.94396	down
ENSG00000156885	9.17247e-05	6.28839e-06	-2.94243	down
ENSG00000106565	1.51948e-05	7.24235e-07	-2.942	down
ENSG00000158125	2.2116e-09	2.45212e-11	-2.93573	down
ENSG00000214435	7.34314e-06	3.07505e-07	-2.93148	down
ENSG00000105607	1.21368e-09	1.217e-11	-2.92907	down
ENSG00000153086	3.89788e-05	2.24373e-06	-2.92687	down
ENSG00000102743	6.52239e-08	1.22738e-09	-2.92357	down
ENSG00000240935	1.24638e-11	3.74388e-14	-2.91521	down
ENSG00000133048	0.00122204	0.000145157	-2.91458	down
ENSG00000149809	2.29562e-09	2.57571e-11	-2.91355	down
ENSG00000042493	2.7908e-06	9.77607e-08	2.91209	up
ENSG00000241119	0.000832411	9.09927e-05	-2.91065	down
ENSG00000211445	5.76261e-08	1.06121e-09	-2.90581	down
ENSG00000188488	3.85525e-05	2.21049e-06	-2.90492	down
ENSG00000263761	2.46312e-08	4.01021e-10	-2.90448	down
ENSG00000179913	2.69565e-08	4.47728e-10	2.9039	up
ENSG00000167642	4.17318e-06	1.55237e-07	2.90389	up
ENSG00000121310	1.32849e-09	1.36734e-11	-2.90348	down
ENSG00000103876	8.49883e-08	1.65937e-09	-2.90141	down
ENSG00000008311	1.40148e-08	2.08011e-10	-2.89923	down
ENSG00000189143	0.000198292	1.57316e-05	2.89319	up
ENSG00000146147	9.08843e-07	2.64166e-08	-2.88821	down
ENSG00000171503	2.38932e-07	5.54109e-09	-2.88317	down
ENSG00000110492	2.15651e-05	1.10026e-06	2.88271	up
ENSG00000184500	2.3899e-06	8.07614e-08	-2.87529	down
ENSG00000181192	4.75702e-11	2.19632e-13	-2.8704	down
ENSG00000086696	2.31867e-05	1.20041e-06	-2.86903	down
ENSG00000184232	1.69188e-09	1.80114e-11	-2.8612	down
ENSG00000284868	3.35074e-09	3.93717e-11	-2.86063	down
ENSG00000280830	2.50178e-08	4.08896e-10	-2.85788	down
ENSG00000288702	4.32903e-08	7.72563e-10	-2.85648	down
ENSG00000099812	2.4283e-06	8.23807e-08	2.85587	up
ENSG00000100714	1.8642e-09	2.00106e-11	-2.85155	down
ENSG00000134612	5.34764e-09	6.82688e-11	-2.84051	down
ENSG00000105664	0.000642221	6.60229e-05	2.82762	up
ENSG00000175899	5.9256e-06	2.3427e-07	-2.82196	down
ENSG00000182718	4.48598e-07	1.14934e-08	2.82127	up
ENSG00000148584	1.74187e-06	5.58616e-08	-2.82126	down
ENSG00000052802	6.34882e-08	1.18069e-09	-2.81829	down
ENSG00000137077	0.00104077	0.000119296	-2.81288	down
ENSG00000173702	1.96955e-05	9.86601e-07	2.81164	up
ENSG00000102007	7.29159e-10	6.73179e-12	2.80425	up
ENSG00000137106	1.36261e-08	2.00437e-10	-2.80418	down
ENSG00000165376	3.47669e-08	6.02024e-10	-2.79805	down
ENSG00000141526	8.37301e-06	3.55332e-07	2.79693	up
ENSG00000165795	2.39451e-08	3.85017e-10	-2.79569	down
ENSG00000148965	0.00170047	0.000214906	2.79034	up
ENSG00000087494	0.00015667	1.19174e-05	2.78975	up
ENSG00000149131	1.28106e-06	3.89831e-08	-2.78494	down
ENSG00000234076	6.96016e-10	6.33357e-12	-2.78206	down
ENSG00000161653	2.13803e-08	3.35278e-10	-2.77759	down
ENSG00000140465	1.99681e-07	4.50733e-09	-2.76969	down
ENSG00000206597	0.0152547	0.00319542	2.76474	up
ENSG00000140479	1.34163e-06	4.12482e-08	-2.75861	down
ENSG00000258818	8.90588e-06	3.81602e-07	-2.75588	down
ENSG00000122971	1.66809e-07	3.64006e-09	-2.75145	down
ENSG00000117399	2.70661e-05	1.44788e-06	2.74801	up
ENSG00000121690	1.15952e-07	2.36125e-09	-2.7454	down
ENSG00000151948	5.99366e-14	6.88379e-17	-2.74255	down
ENSG00000163686	2.38078e-08	3.81757e-10	-2.73786	down
ENSG00000123454	2.15046e-10	1.50089e-12	-2.73721	down
ENSG00000184363	2.70161e-05	1.44401e-06	2.73372	up
ENSG00000115009	0.00361955	0.000548097	2.73067	up
ENSG00000111058	1.40936e-07	2.95718e-09	-2.72557	down
ENSG00000214456	2.40106e-08	3.8713e-10	-2.72351	down
ENSG00000161249	6.92244e-05	4.47063e-06	2.72149	up
ENSG00000198732	2.89239e-06	1.01575e-07	-2.72025	down
ENSG00000147100	2.79419e-07	6.68987e-09	-2.7192	down
ENSG00000197956	7.19363e-05	4.69979e-06	2.71892	up
ENSG00000108551	5.86406e-05	3.66277e-06	-2.71727	down
ENSG00000227117	1.31115e-05	6.00029e-07	-2.71633	down
ENSG00000127884	7.35472e-07	2.03702e-08	-2.71428	down
ENSG00000129151	4.67504e-05	2.78999e-06	-2.71231	down
ENSG00000205436	1.30217e-08	1.89821e-10	-2.70973	down
ENSG00000160801	5.64531e-08	1.0349e-09	-2.70916	down
ENSG00000145703	6.03405e-09	7.88974e-11	-2.70883	down
ENSG00000245848	0.000445306	4.16626e-05	-2.70873	down
ENSG00000198734	5.54635e-05	3.44472e-06	-2.7085	down
ENSG00000281261	4.2021e-10	3.38185e-12	-2.70591	down
ENSG00000122679	3.97013e-07	9.97882e-09	-2.70158	down
ENSG00000166741	0.000233037	1.90699e-05	-2.69641	down
ENSG00000164038	2.61944e-09	2.98575e-11	-2.69412	down
ENSG00000141338	5.00259e-12	1.2375e-14	-2.69333	down
ENSG00000132698	0.00397298	0.000612847	2.68831	up
ENSG00000260549	0.000376252	3.40219e-05	-2.6862	down
ENSG00000167910	0.000275206	2.32681e-05	-2.68256	down
ENSG00000067057	1.73821e-06	5.56677e-08	2.68017	up
ENSG00000198758	1.32277e-05	6.08857e-07	2.67427	up
ENSG00000157227	6.64833e-06	2.70845e-07	2.67404	up
ENSG00000167315	7.7656e-07	2.18856e-08	-2.67349	down
ENSG00000275365	5.9413e-05	3.71889e-06	2.67337	up
ENSG00000274311	5.60943e-08	1.02337e-09	-2.67294	down
ENSG00000189233	6.62825e-15	3.51352e-18	-2.67286	down
ENSG00000269386	2.96618e-12	6.68236e-15	-2.66937	down
ENSG00000137033	1.68704e-06	5.35817e-08	-2.66621	down
ENSG00000125166	2.17331e-11	7.2002e-14	-2.66528	down
ENSG00000243989	4.87177e-08	8.75877e-10	-2.664	down
ENSG00000115107	2.78782e-09	3.22999e-11	-2.66352	down
ENSG00000170458	1.48624e-06	4.64162e-08	-2.66269	down
ENSG00000176170	2.2287e-05	1.14594e-06	2.662	up
ENSG00000155666	2.46312e-08	4.01205e-10	-2.66037	down
ENSG00000100162	4.80949e-06	1.80853e-07	2.65751	up
ENSG00000115425	2.11636e-08	3.30009e-10	-2.65506	down
ENSG00000114812	2.86424e-10	2.18166e-12	-2.65081	down
ENSG00000135373	1.955e-06	6.40355e-08	2.64136	up
ENSG00000163191	2.64062e-07	6.26387e-09	2.63659	up
ENSG00000120738	5.43164e-05	3.35189e-06	-2.63641	down
ENSG00000165092	0.000907083	0.000101415	-2.63177	down
ENSG00000183010	2.10391e-05	1.06227e-06	2.63104	up
ENSG00000137491	1.56276e-05	7.53145e-07	-2.62596	down
ENSG00000159200	1.21674e-07	2.49926e-09	-2.6247	down
ENSG00000110436	3.38778e-08	5.85132e-10	-2.62338	down
ENSG00000197165	7.51305e-07	2.09415e-08	-2.6161	down
ENSG00000123689	0.000254766	2.12092e-05	-2.61358	down
ENSG00000170608	3.89621e-06	1.43711e-07	-2.60755	down
ENSG00000172828	1.14135e-07	2.31921e-09	-2.60674	down
ENSG00000080709	2.27435e-09	2.5394e-11	-2.60502	down
ENSG00000095203	3.32943e-07	8.1037e-09	-2.60438	down
ENSG00000196616	0.000128705	9.35811e-06	2.60437	up
ENSG00000120885	0.000698523	7.29133e-05	-2.60115	down
ENSG00000115361	5.19642e-11	2.43317e-13	-2.60021	down
ENSG00000258947	4.29929e-05	2.51827e-06	2.59105	up
ENSG00000164611	0.000196792	1.55952e-05	2.58174	up
ENSG00000176422	2.37826e-10	1.6809e-12	-2.57418	down
ENSG00000139631	2.07773e-12	4.40546e-15	-2.57363	down
ENSG00000130812	2.15634e-10	1.51453e-12	-2.56724	down
ENSG00000181617	0.0134167	0.00273395	2.56719	up
ENSG00000038427	2.22988e-05	1.14952e-06	2.56662	up
ENSG00000099260	4.84147e-09	6.09514e-11	-2.56418	down
ENSG00000136457	3.22729e-10	2.50907e-12	-2.55958	down
ENSG00000148672	4.37632e-07	1.11737e-08	-2.55856	down
ENSG00000108821	0.0017493	0.000223241	2.55441	up
ENSG00000126522	6.41643e-07	1.72183e-08	-2.55064	down
ENSG00000196502	9.52621e-06	4.12811e-07	-2.55017	down
ENSG00000181035	1.09065e-05	4.86115e-07	-2.55007	down
ENSG00000139508	1.01236e-06	2.97831e-08	-2.54991	down
ENSG00000156222	3.64277e-05	2.06613e-06	-2.54818	down
ENSG00000063854	1.43153e-09	1.48604e-11	-2.54665	down
ENSG00000258867	7.19911e-11	3.65711e-13	-2.54476	down
ENSG00000112294	5.64531e-08	1.03449e-09	-2.53777	down
ENSG00000166920	0.00127538	0.000153183	2.53636	up
ENSG00000228812	8.18922e-08	1.58807e-09	-2.53494	down
ENSG00000003436	1.6796e-06	5.31229e-08	-2.53366	down
ENSG00000109193	2.27351e-05	1.17401e-06	-2.52579	down
ENSG00000275331	1.81177e-05	8.9636e-07	-2.52065	down
ENSG00000223680	2.95093e-06	1.04022e-07	2.52018	up
ENSG00000060762	1.15614e-09	1.1491e-11	-2.51898	down
ENSG00000187097	5.38258e-05	3.30973e-06	-2.51815	down
ENSG00000127954	1.64317e-07	3.56215e-09	-2.51559	down
ENSG00000120129	1.16795e-05	5.25729e-07	-2.51193	down
ENSG00000180875	2.2116e-09	2.44567e-11	-2.51043	down
ENSG00000131747	1.1851e-05	5.35539e-07	2.50837	up
ENSG00000089220	1.64121e-08	2.51568e-10	-2.50503	down
ENSG00000151552	2.05708e-06	6.76971e-08	-2.49583	down
ENSG00000134057	1.27602e-06	3.87237e-08	2.49554	up
ENSG00000117305	6.47025e-07	1.74346e-08	-2.49417	down
ENSG00000178537	3.12507e-05	1.72142e-06	-2.49342	down
ENSG00000157456	1.38331e-05	6.45889e-07	2.4883	up
ENSG00000178445	0.00032235	2.82697e-05	-2.48597	down
ENSG00000138640	2.63199e-07	6.23177e-09	-2.48401	down
ENSG00000083123	5.76261e-08	1.06149e-09	-2.484	down
ENSG00000156510	1.36069e-05	6.3232e-07	2.47752	up
ENSG00000011347	5.56825e-06	2.16699e-07	-2.47717	down
ENSG00000149150	1.66219e-07	3.61983e-09	-2.47456	down
ENSG00000102967	1.53077e-07	3.26602e-09	-2.47042	down
ENSG00000126838	0.000239502	1.96887e-05	-2.46986	down
ENSG00000023839	7.28861e-05	4.79404e-06	-2.46921	down
ENSG00000197594	1.65778e-09	1.75752e-11	-2.46427	down
ENSG00000081041	5.37468e-05	3.30012e-06	-2.45992	down
ENSG00000101670	2.42145e-06	8.20412e-08	-2.45765	down
ENSG00000274873	0.000470514	4.47069e-05	2.45705	up
ENSG00000109929	2.36352e-06	7.97654e-08	-2.45137	down
ENSG00000137880	0.000469723	4.45903e-05	-2.45084	down
ENSG00000285321	6.00648e-10	5.28002e-12	-2.45077	down
ENSG00000210825	0.0744868	0.0232101	2.44862	up
ENSG00000123243	0.00591669	0.000994479	2.44746	up
ENSG00000140297	2.26881e-06	7.58676e-08	2.44732	up
ENSG00000137309	6.35095e-08	1.18389e-09	2.44177	up
ENSG00000204583	2.54954e-10	1.89205e-12	-2.43629	down
ENSG00000275003	7.25063e-05	4.75052e-06	-2.43368	down
ENSG00000121900	3.19747e-07	7.74014e-09	2.43224	up
ENSG00000074276	4.05953e-05	2.35452e-06	-2.43029	down
ENSG00000282941	6.8408e-05	4.40424e-06	-2.43027	down
ENSG00000117394	0.000144942	1.0837e-05	2.42533	up
ENSG00000171903	2.74024e-06	9.50211e-08	-2.42533	down
ENSG00000104140	1.03617e-06	3.05294e-08	2.42232	up
ENSG00000132744	2.76163e-06	9.61496e-08	-2.41549	down
ENSG00000160211	4.4126e-06	1.65292e-07	2.41517	up
ENSG00000145824	0.000722952	7.63255e-05	-2.41334	down
ENSG00000069431	2.53571e-08	4.16683e-10	-2.40952	down
ENSG00000137673	0.0241714	0.00567855	2.40295	up
ENSG00000137573	4.42864e-05	2.61751e-06	2.39935	up
ENSG00000120158	2.9827e-06	1.05669e-07	-2.39906	down
ENSG00000064225	5.26769e-08	9.51712e-10	-2.39765	down
ENSG00000198515	4.73198e-09	5.89459e-11	-2.39177	down
ENSG00000109667	4.64451e-08	8.30915e-10	-2.39102	down
ENSG00000140961	1.31584e-05	6.04501e-07	-2.39076	down
ENSG00000124568	2.76163e-06	9.63272e-08	-2.38835	down
ENSG00000227746	0.000344215	3.05928e-05	-2.38502	down
ENSG00000143878	1.91925e-07	4.28139e-09	-2.38471	down
ENSG00000175906	3.89788e-05	2.24243e-06	-2.3828	down
ENSG00000162522	1.08675e-10	6.19271e-13	2.38266	up
ENSG00000145287	0.000486479	4.65248e-05	-2.37418	down
ENSG00000207405	0.0656913	0.019785	2.37262	up
ENSG00000148702	0.00355889	0.000535296	-2.37081	down
ENSG00000214049	0.00787149	0.00141101	2.36782	up
ENSG00000280501	0.00902883	0.00167112	2.36749	up
ENSG00000113758	5.39433e-06	2.08501e-07	2.36497	up
ENSG00000086205	1.292e-07	2.67669e-09	-2.36355	down
ENSG00000103485	0.000547033	5.41041e-05	-2.36254	down
ENSG00000225756	6.20856e-10	5.53608e-12	-2.36132	down
ENSG00000077152	2.68287e-05	1.42925e-06	2.36107	up
ENSG00000198721	1.06386e-05	4.73232e-07	-2.3607	down
ENSG00000138796	3.6971e-07	9.17823e-09	-2.35915	down
ENSG00000075234	8.40775e-10	8.09652e-12	-2.35884	down
ENSG00000065054	1.05925e-08	1.50198e-10	-2.35715	down
ENSG00000214313	2.06463e-11	6.74894e-14	-2.35488	down
ENSG00000172345	3.50332e-08	6.08183e-10	-2.35454	down
ENSG00000131979	4.77642e-05	2.87159e-06	-2.35341	down
ENSG00000165474	2.39725e-05	1.25274e-06	-2.35211	down
ENSG00000274538	0.000142102	1.0558e-05	2.3512	up
ENSG00000197142	0.000865399	9.58369e-05	-2.34911	down
ENSG00000186732	9.99255e-14	1.36836e-16	-2.34595	down
ENSG00000125246	8.38379e-09	1.14592e-10	-2.34379	down
ENSG00000100116	5.86276e-09	7.63987e-11	-2.3401	down
ENSG00000263309	0.014724	0.00305303	2.33762	up
ENSG00000169764	1.31017e-06	3.99915e-08	-2.33282	down
ENSG00000106541	0.0201748	0.00451544	2.33249	up
ENSG00000182704	0.000144942	1.08396e-05	-2.3319	down
ENSG00000006118	2.98143e-05	1.62518e-06	2.32922	up
ENSG00000100526	0.000171943	1.32691e-05	2.32829	up
ENSG00000133110	0.00778806	0.00139055	2.32456	up
ENSG00000163993	0.0571882	0.0165567	2.32229	up
ENSG00000092621	0.00159554	0.000200236	-2.32079	down
ENSG00000149925	3.35186e-08	5.77448e-10	2.3197	up
ENSG00000104413	0.000101669	7.07344e-06	2.31764	up
ENSG00000146477	1.95528e-07	4.3963e-09	-2.31202	down
ENSG00000146416	2.20924e-08	3.50347e-10	-2.31173	down
ENSG00000127948	2.27469e-07	5.23507e-09	-2.31068	down
ENSG00000095932	0.0123642	0.00247688	-2.31032	down
ENSG00000009765	3.37819e-06	1.21321e-07	-2.30741	down
ENSG00000141753	9.34233e-06	4.03352e-07	-2.30383	down
ENSG00000106258	0.00137734	0.000168167	-2.303	down
ENSG00000162881	3.27222e-05	1.82272e-06	-2.3028	down
ENSG00000144891	0.000379508	3.44001e-05	-2.30246	down
ENSG00000122133	0.0103151	0.00197935	2.30121	up
ENSG00000179674	0.00117402	0.000138104	2.29947	up
ENSG00000111371	1.08689e-07	2.17493e-09	2.29499	up
ENSG00000169429	0.00507995	0.000824219	2.29176	up
ENSG00000187017	4.27418e-07	1.08565e-08	-2.2914	down
ENSG00000170522	7.51883e-07	2.09908e-08	-2.29049	down
ENSG00000117054	1.53824e-05	7.38612e-07	-2.29044	down
ENSG00000148935	4.25835e-06	1.5895e-07	-2.2875	down
ENSG00000142168	2.61682e-08	4.33478e-10	-2.28728	down
ENSG00000046604	5.04116e-06	1.91732e-07	2.28315	up
ENSG00000104870	5.13e-07	1.34153e-08	-2.28251	down
ENSG00000134363	5.04573e-05	3.05742e-06	-2.27909	down
ENSG00000135218	0.00142094	0.000174558	-2.27577	down
ENSG00000076258	4.78361e-07	1.23404e-08	-2.27417	down
ENSG00000101057	8.41671e-05	5.68104e-06	2.27263	up
ENSG00000226898	0.00383714	0.000588571	2.27244	up
ENSG00000122870	0.00154812	0.000193669	2.27107	up
ENSG00000010379	8.28958e-11	4.36754e-13	-2.26955	down
ENSG00000148057	1.32787e-06	4.05903e-08	-2.26908	down
ENSG00000146038	0.0151471	0.00316685	2.26814	up
ENSG00000130821	2.44227e-05	1.28274e-06	2.26578	up
ENSG00000152782	1.34093e-05	6.18399e-07	-2.25418	down
ENSG00000163735	0.00184952	0.000239952	2.25257	up
ENSG00000128928	1.42712e-09	1.47516e-11	-2.25231	down
ENSG00000115386	0.0144016	0.00297218	2.24904	up
ENSG00000181513	8.99476e-07	2.60649e-08	-2.24794	down
ENSG00000111885	0.000309937	2.68344e-05	-2.24587	down
ENSG00000021300	0.000122723	8.80929e-06	2.24474	up
ENSG00000104635	2.85375e-05	1.5414e-06	-2.24458	down
ENSG00000125740	0.000544492	5.38287e-05	-2.24276	down
ENSG00000117643	4.08685e-09	4.98264e-11	-2.23964	down
ENSG00000005884	6.35922e-05	4.03386e-06	2.23856	up
ENSG00000136689	4.08245e-05	2.36962e-06	-2.23546	down
ENSG00000148671	0.000529548	5.20004e-05	-2.23527	down
ENSG00000188536	0.000330444	2.91061e-05	-2.23446	down
ENSG00000102109	0.00718945	0.00125954	2.23419	up
ENSG00000164850	1.82573e-06	5.91157e-08	-2.23174	down
ENSG00000076555	3.29509e-06	1.18046e-07	-2.2298	down
ENSG00000074935	2.48266e-07	5.79047e-09	-2.22935	down
ENSG00000123610	0.000914488	0.000102404	2.22807	up
ENSG00000162817	1.22885e-06	3.71287e-08	-2.22594	down
ENSG00000197114	6.49941e-08	1.22018e-09	-2.22538	down
ENSG00000148218	7.83347e-08	1.50178e-09	-2.22523	down
ENSG00000116285	0.000280783	2.38265e-05	-2.22248	down
ENSG00000116704	1.08689e-07	2.17467e-09	-2.22235	down
ENSG00000170369	0.000183747	1.44397e-05	2.21971	up
ENSG00000139269	0.0025541	0.000359343	-2.2196	down
ENSG00000165269	9.62867e-08	1.90124e-09	-2.21497	down
ENSG00000285343	3.52312e-07	8.65296e-09	-2.21467	down
ENSG00000241644	9.76121e-06	4.26013e-07	-2.20944	down
ENSG00000154277	0.00874828	0.00160799	2.20861	up
ENSG00000179914	2.30387e-06	7.73452e-08	-2.20847	down
ENSG00000120053	2.09612e-06	6.90742e-08	-2.20768	down
ENSG00000128298	5.59416e-06	2.18201e-07	2.20599	up
ENSG00000163032	0.000141847	1.05204e-05	-2.20592	down
ENSG00000118004	0.00033962	3.00794e-05	-2.20576	down
ENSG00000135744	0.00620693	0.00105204	-2.20288	down
ENSG00000112312	1.07793e-05	4.79969e-07	2.20017	up
ENSG00000102554	2.76163e-06	9.65877e-08	2.19759	up
ENSG00000138792	2.35186e-06	7.92681e-08	-2.1935	down
ENSG00000091831	1.00671e-10	5.69217e-13	-2.19347	down
ENSG00000179636	6.07058e-14	7.24029e-17	-2.19155	down
ENSG00000164692	0.0021151	0.000284125	2.18674	up
ENSG00000165410	1.61782e-05	7.85397e-07	-2.18591	down
ENSG00000023330	1.61107e-06	5.07418e-08	-2.18447	down
ENSG00000276114	0.000148924	1.12295e-05	-2.18349	down
ENSG00000099282	2.886e-05	1.56041e-06	2.18317	up
ENSG00000101076	5.9256e-06	2.34144e-07	-2.18184	down
ENSG00000175832	1.81585e-05	8.99179e-07	2.17923	up
ENSG00000144481	2.64573e-06	9.11343e-08	-2.17901	down
ENSG00000079462	7.01434e-08	1.33235e-09	2.17591	up
ENSG00000170439	3.42367e-07	8.37844e-09	-2.17505	down
ENSG00000237767	7.23357e-05	4.73048e-06	-2.17468	down
ENSG00000262406	0.00181406	0.000233669	2.17461	up
ENSG00000165841	0.000204043	1.6278e-05	-2.17397	down
ENSG00000108924	1.40129e-05	6.57379e-07	-2.17374	down
ENSG00000178803	1.74429e-08	2.6891e-10	-2.17217	down
ENSG00000197696	6.52619e-07	1.76142e-08	2.16877	up
ENSG00000128311	6.92998e-05	4.47856e-06	-2.16833	down
ENSG00000111206	1.93794e-05	9.68474e-07	2.16684	up
ENSG00000073111	1.41837e-05	6.66645e-07	2.16606	up
ENSG00000090539	1.39885e-08	2.07004e-10	-2.16531	down
ENSG00000124766	0.000240246	1.97923e-05	2.1559	up
ENSG00000120437	3.04371e-05	1.66854e-06	-2.15587	down
ENSG00000101856	4.04836e-06	1.50039e-07	-2.15546	down
ENSG00000182156	1.47964e-07	3.13732e-09	-2.15208	down
ENSG00000079739	5.03637e-05	3.0479e-06	-2.14942	down
ENSG00000170312	0.000196275	1.55283e-05	2.1478	up
ENSG00000118777	7.26729e-10	6.67725e-12	-2.14667	down
ENSG00000176720	7.47559e-07	2.07795e-08	-2.14522	down
ENSG00000174939	2.48584e-07	5.80885e-09	2.14506	up
ENSG00000177575	0.0094086	0.00176261	-2.14162	down
ENSG00000136011	1.81884e-07	4.0333e-09	-2.13957	down
ENSG00000100504	4.35327e-05	2.5595e-06	-2.13354	down
ENSG00000106034	2.90928e-06	1.02297e-07	-2.13239	down
ENSG00000172456	0.000654207	6.75438e-05	-2.12885	down
ENSG00000141504	6.13509e-06	2.43637e-07	-2.1236	down
ENSG00000205361	0.00543682	0.000893649	-2.12037	down
ENSG00000159261	0.000934542	0.00010498	-2.11993	down
ENSG00000275190	8.41949e-08	1.63644e-09	-2.1168	down
ENSG00000135111	3.16507e-08	5.34083e-10	-2.11588	down
ENSG00000148339	3.49769e-05	1.9684e-06	-2.11365	down
ENSG00000182919	1.47756e-05	6.99686e-07	-2.11355	down
ENSG00000101210	0.00819611	0.00148332	2.10893	up
ENSG00000106333	0.000526114	5.15702e-05	-2.10503	down
ENSG00000161533	1.40519e-08	2.09211e-10	-2.10329	down
ENSG00000178301	1.93485e-06	6.31618e-08	-2.10318	down
ENSG00000229754	2.35259e-05	1.22213e-06	-2.10259	down
ENSG00000010610	2.10517e-05	1.0657e-06	-2.10094	down
ENSG00000166819	8.86335e-07	2.55299e-08	-2.0999	down
ENSG00000103154	6.70788e-07	1.81935e-08	-2.09495	down
ENSG00000145476	5.57064e-06	2.17038e-07	-2.09424	down
ENSG00000285094	1.79206e-06	5.78671e-08	-2.09317	down
ENSG00000146049	0.0156879	0.00331941	2.09313	up
ENSG00000142945	2.75544e-05	1.48009e-06	2.09311	up
ENSG00000014914	6.76118e-06	2.78356e-07	2.09307	up
ENSG00000105048	0.00252569	0.000354789	2.09289	up
ENSG00000186642	3.53254e-08	6.16376e-10	-2.09216	down
ENSG00000114346	9.64873e-07	2.82157e-08	2.08982	up
ENSG00000095970	0.000435487	4.04939e-05	2.0889	up
ENSG00000224916	4.10556e-09	5.02359e-11	-2.08673	down
ENSG00000285250	3.65842e-07	9.02699e-09	-2.08437	down
ENSG00000119673	3.75472e-06	1.37328e-07	-2.08308	down
ENSG00000196878	0.00319932	0.000470896	2.08286	up
ENSG00000138180	9.59583e-06	4.17947e-07	2.08055	up
ENSG00000244274	6.41643e-07	1.72329e-08	2.08035	up
ENSG00000288210	4.3517e-05	2.55666e-06	2.07843	up
ENSG00000108479	3.51829e-06	1.27596e-07	-2.07567	down
ENSG00000108950	5.5766e-07	1.47064e-08	-2.07511	down
ENSG00000166851	5.75344e-06	2.25939e-07	2.07136	up
ENSG00000019505	0.00100689	0.000114664	2.0713	up
ENSG00000180745	0.00167599	0.000211443	-2.07129	down
ENSG00000135052	4.19612e-07	1.05839e-08	2.0705	up
ENSG00000059769	2.37306e-08	3.79471e-10	-2.07049	down
ENSG00000154096	0.00100715	0.000114738	2.06859	up
ENSG00000137804	6.20065e-05	3.91684e-06	2.06795	up
ENSG00000130222	0.000222819	1.80417e-05	-2.06776	down
ENSG00000106178	0.000616082	6.27566e-05	-2.0673	down
ENSG00000197415	1.56657e-05	7.55673e-07	2.06552	up
ENSG00000111674	0.000228514	1.8606e-05	2.0648	up
ENSG00000137124	2.08827e-05	1.05171e-06	-2.06398	down
ENSG00000214530	6.53097e-05	4.16877e-06	-2.06184	down
ENSG00000124429	3.77174e-05	2.15095e-06	2.06091	up
ENSG00000164181	2.25561e-05	1.16378e-06	2.0592	up
ENSG00000281500	1.33047e-06	4.07873e-08	-2.05512	down
ENSG00000198682	7.99143e-06	3.37477e-07	-2.05369	down
ENSG00000072210	3.87864e-06	1.42549e-07	-2.05255	down
ENSG00000150556	0.00161528	0.000203023	2.05143	up
ENSG00000119471	9.09619e-06	3.90962e-07	-2.04975	down
ENSG00000153823	0.000515323	5.03076e-05	-2.0492	down
ENSG00000117650	9.32042e-06	4.01835e-07	2.04915	up
ENSG00000085871	5.10092e-07	1.32942e-08	-2.04853	down
ENSG00000162896	2.62942e-05	1.39381e-06	-2.04566	down
ENSG00000167900	5.43344e-05	3.35716e-06	2.04512	up
ENSG00000122952	0.000430454	3.99308e-05	2.04346	up
ENSG00000197272	1.55944e-06	4.88624e-08	-2.04309	down
ENSG00000159166	0.00165209	0.000208281	2.04293	up
ENSG00000166148	4.26907e-05	2.49868e-06	-2.04047	down
ENSG00000122861	0.0017493	0.000223193	2.04045	up
ENSG00000136868	2.76163e-06	9.6539e-08	-2.03993	down
ENSG00000198901	9.50876e-06	4.11635e-07	2.03838	up
ENSG00000138670	4.19695e-07	1.06045e-08	-2.03816	down
ENSG00000174567	0.000115826	8.23235e-06	-2.03394	down
ENSG00000135451	0.000223712	1.81633e-05	2.03387	up
ENSG00000111249	2.63528e-05	1.39808e-06	-2.03191	down
ENSG00000171848	0.000165163	1.26291e-05	2.02986	up
ENSG00000124564	0.000332211	2.93645e-05	-2.02894	down
ENSG00000206172	0.000288859	2.46138e-05	-2.02628	down
ENSG00000104883	2.24631e-06	7.50158e-08	-2.02187	down
ENSG00000166126	0.00526926	0.000861684	-2.02169	down
ENSG00000147155	8.60879e-05	5.84491e-06	-2.02168	down
ENSG00000186951	3.60854e-09	4.31979e-11	-2.01755	down
ENSG00000109736	7.72369e-10	7.40366e-12	2.01704	up
ENSG00000035499	3.41816e-06	1.23361e-07	2.01701	up
ENSG00000198948	7.96485e-07	2.24823e-08	-2.01646	down
ENSG00000064547	5.96275e-07	1.58037e-08	2.01573	up
ENSG00000145020	5.42391e-06	2.09884e-07	-2.01525	down
ENSG00000166557	0.000280569	2.3796e-05	2.01311	up
ENSG00000163923	0.000470237	4.46599e-05	2.01305	up
ENSG00000156298	0.000223712	1.81466e-05	-2.01305	down
ENSG00000216588	0.000101589	7.06339e-06	-2.0129	down
ENSG00000141179	6.71277e-06	2.75473e-07	-2.01248	down
ENSG00000118804	6.96592e-06	2.89247e-07	-2.01121	down
ENSG00000124370	8.47727e-07	2.41534e-08	-2.01067	down
ENSG00000111796	0.00153354	0.000191167	-2.00941	down
ENSG00000021488	5.11925e-06	1.95833e-07	-2.00886	down
ENSG00000198099	0.00271489	0.000385683	2.00847	up
ENSG00000125398	8.62356e-06	3.66935e-07	2.00521	up
ENSG00000104738	3.41816e-06	1.23326e-07	2.0039	up
ENSG00000168268	2.49586e-05	1.31529e-06	2.00153	up
ENSG00000101605	6.42278e-07	1.72783e-08	-1.99813	down
ENSG00000225968	3.34971e-08	5.75598e-10	-1.99777	down
ENSG00000189221	6.03195e-05	3.79162e-06	-1.99418	down
ENSG00000163121	0.000854041	9.40886e-05	1.99224	up
ENSG00000147872	0.0129471	0.00261939	-1.99143	down
ENSG00000124839	7.60005e-05	5.03581e-06	-1.98716	down
ENSG00000140905	1.43453e-05	6.7614e-07	-1.98549	down
ENSG00000197580	0.000310423	2.68902e-05	-1.9841	down
ENSG00000123500	0.00146914	0.000181647	1.98189	up
ENSG00000183048	4.80949e-06	1.81009e-07	-1.98173	down
ENSG00000241935	8.14286e-05	5.47461e-06	-1.97971	down
ENSG00000147889	0.0115218	0.00226793	1.9781	up
ENSG00000133835	6.66653e-07	1.80519e-08	-1.9772	down
ENSG00000231948	1.86443e-08	2.89078e-10	-1.97646	down
ENSG00000169562	0.00404655	0.000626341	-1.97433	down
ENSG00000170430	5.09643e-09	6.48366e-11	-1.97254	down
ENSG00000132639	0.00484041	0.000776144	1.97246	up
ENSG00000106483	0.00031838	2.78466e-05	1.97203	up
ENSG00000285243	0.000247468	2.04529e-05	1.96944	up
ENSG00000090661	0.000155323	1.18012e-05	-1.96862	down
ENSG00000080293	0.0167781	0.00359309	1.96778	up
ENSG00000163435	6.40891e-05	4.06821e-06	1.96695	up
ENSG00000163399	0.000105991	7.42094e-06	1.96687	up
ENSG00000198947	1.81184e-06	5.85857e-08	-1.96548	down
ENSG00000064300	2.20901e-06	7.32823e-08	-1.96534	down
ENSG00000159921	6.92244e-05	4.468e-06	-1.96233	down
ENSG00000166927	0.000275548	2.33214e-05	-1.96187	down
ENSG00000053747	0.000806372	8.75263e-05	1.9616	up
ENSG00000131981	0.000125689	9.05554e-06	1.96145	up
ENSG00000172340	0.000172466	1.3317e-05	-1.96042	down
ENSG00000287709	2.21229e-08	3.51808e-10	-1.959	down
ENSG00000136371	3.47445e-05	1.95225e-06	-1.95244	down
ENSG00000187758	0.00208231	0.000278248	1.95204	up
ENSG00000129354	0.00091776	0.000102973	1.95082	up
ENSG00000275528	0.00882726	0.00162601	-1.95057	down
ENSG00000107186	1.69002e-05	8.24927e-07	-1.95046	down
ENSG00000103150	3.17304e-08	5.39633e-10	-1.95027	down
ENSG00000008513	3.47445e-05	1.95153e-06	-1.95026	down
ENSG00000263400	4.69065e-10	3.87468e-12	-1.94972	down
ENSG00000291057	0.000438392	4.08172e-05	-1.94941	down
ENSG00000100994	6.55647e-09	8.71763e-11	1.94874	up
ENSG00000166856	2.96621e-06	1.04729e-07	-1.9459	down
ENSG00000089685	6.78124e-05	4.36147e-06	1.94532	up
ENSG00000178999	6.64174e-05	4.24827e-06	1.94349	up
ENSG00000082438	1.29906e-05	5.93351e-07	-1.942	down
ENSG00000135144	4.41474e-05	2.60735e-06	-1.94015	down
ENSG00000183077	1.37313e-07	2.86902e-09	-1.93964	down
ENSG00000160712	2.85698e-06	1.00205e-07	-1.93701	down
ENSG00000101412	1.83678e-05	9.10359e-07	1.9354	up
ENSG00000285112	1.57792e-07	3.38056e-09	1.93537	up
ENSG00000123496	2.94518e-06	1.03689e-07	-1.93436	down
ENSG00000228357	6.73895e-06	2.76845e-07	-1.93288	down
ENSG00000095596	3.99662e-06	1.47944e-07	-1.93166	down
ENSG00000115042	3.89788e-05	2.24527e-06	-1.92785	down
ENSG00000164619	1.50034e-07	3.18785e-09	-1.92576	down
ENSG00000167513	2.16239e-06	7.15447e-08	1.92524	up
ENSG00000148677	0.00149807	0.000185952	1.9227	up
ENSG00000117724	3.36937e-06	1.20856e-07	1.9206	up
ENSG00000108176	0.000654207	6.75938e-05	-1.91918	down
ENSG00000198624	2.7828e-07	6.65031e-09	-1.91878	down
ENSG00000170917	1.91508e-07	4.26363e-09	-1.91759	down
ENSG00000168913	1.55944e-06	4.89089e-08	-1.91514	down
ENSG00000124615	1.23507e-09	1.24391e-11	-1.91402	down
ENSG00000163221	0.00592323	0.000995839	-1.91396	down
ENSG00000167767	0.00024009	1.97689e-05	1.91162	up
ENSG00000281244	1.17974e-10	6.93109e-13	-1.90928	down
ENSG00000129654	0.000584005	5.8741e-05	1.90905	up
ENSG00000128641	0.000354083	3.16732e-05	-1.90582	down
ENSG00000174327	0.000123736	8.89291e-06	-1.90502	down
ENSG00000157765	0.0173009	0.00373179	1.90445	up
ENSG00000143228	7.16784e-05	4.6766e-06	1.90422	up
ENSG00000170271	0.000119722	8.56215e-06	-1.90379	down
ENSG00000104325	3.11585e-06	1.11212e-07	-1.90313	down
ENSG00000006327	0.0017301	0.000219721	1.9003	up
ENSG00000122729	4.26062e-05	2.48621e-06	-1.89947	down
ENSG00000167165	0.079366	0.0251897	-1.89891	down
ENSG00000168994	1.36139e-05	6.33247e-07	-1.89385	down
ENSG00000235169	9.81237e-05	6.78778e-06	-1.89342	down
ENSG00000282992	0.0208494	0.00470534	1.88803	up
ENSG00000123104	4.25898e-07	1.0789e-08	-1.88741	down
ENSG00000004864	6.82047e-06	2.8123e-07	-1.88699	down
ENSG00000110077	0.00769408	0.00136953	-1.88494	down
ENSG00000176890	0.00121178	0.000143457	1.88199	up
ENSG00000125731	1.43076e-05	6.73729e-07	1.87863	up
ENSG00000095321	1.01215e-05	4.44866e-07	-1.87692	down
ENSG00000128309	3.38022e-05	1.89094e-06	-1.87569	down
ENSG00000172594	7.45154e-05	4.93083e-06	-1.87542	down
ENSG00000148346	0.0757718	0.023721	1.87535	up
ENSG00000137819	4.82599e-05	2.90566e-06	1.87509	up
ENSG00000241058	8.76512e-09	1.21189e-10	-1.87449	down
ENSG00000170044	0.0113676	0.00222775	1.87314	up
ENSG00000233450	3.77608e-05	2.15509e-06	1.87214	up
ENSG00000159713	0.0132123	0.00268476	1.87129	up
ENSG00000129521	0.000183737	1.44308e-05	1.87093	up
ENSG00000170011	6.21038e-06	2.47998e-07	-1.86757	down
ENSG00000134871	0.000999948	0.000113785	1.86525	up
ENSG00000132514	3.47445e-05	1.95084e-06	-1.86485	down
ENSG00000119938	0.0037734	0.000576488	-1.86131	down
ENSG00000104537	0.0194725	0.00432751	1.85845	up
ENSG00000125841	3.41816e-06	1.23075e-07	1.85833	up
ENSG00000128016	2.76661e-05	1.48731e-06	-1.85698	down
ENSG00000162073	6.96318e-07	1.90705e-08	1.85515	up
ENSG00000113594	0.000135096	9.92968e-06	-1.85492	down
ENSG00000163683	1.44388e-06	4.47107e-08	-1.85102	down
ENSG00000141756	0.0011633	0.000136432	1.85029	up
ENSG00000034510	2.0554e-05	1.03324e-06	1.84967	up
ENSG00000179144	5.98739e-05	3.75832e-06	-1.84924	down
ENSG00000114054	0.000284978	2.42202e-05	-1.84902	down
ENSG00000187498	0.00208456	0.000278918	1.84648	up
ENSG00000284796	1.54514e-06	4.83239e-08	-1.84575	down
ENSG00000170525	0.000424902	3.92479e-05	1.84543	up
ENSG00000005448	6.503e-06	2.62269e-07	1.84465	up
ENSG00000111907	0.000526275	5.16092e-05	-1.84317	down
ENSG00000137642	5.5409e-06	2.15145e-07	-1.84295	down
ENSG00000100344	5.30833e-05	3.25469e-06	-1.84272	down
ENSG00000251992	0.0337416	0.00859299	-1.84159	down
ENSG00000115226	0.000852359	9.37903e-05	-1.84035	down
ENSG00000164904	2.55032e-06	8.72936e-08	-1.83832	down
ENSG00000284290	6.19254e-06	2.47012e-07	-1.83798	down
ENSG00000204291	0.00100967	0.000115203	1.83794	up
ENSG00000156711	1.27524e-10	7.77381e-13	1.83597	up
ENSG00000158825	0.00659142	0.00113322	-1.83336	down
ENSG00000139597	1.28871e-06	3.92795e-08	-1.83182	down
ENSG00000135269	1.20809e-08	1.73438e-10	1.83127	up
ENSG00000105281	0.00546986	0.000900986	1.83074	up
ENSG00000160233	9.88771e-08	1.96549e-09	-1.8292	down
ENSG00000213145	0.00279128	0.000398631	1.8271	up
ENSG00000131037	0.000202439	1.61233e-05	1.8242	up
ENSG00000101384	0.000269225	2.26435e-05	1.82192	up
ENSG00000197635	0.000842338	9.23156e-05	-1.82099	down
ENSG00000186350	9.37527e-07	2.73332e-08	-1.8209	down
ENSG00000143891	9.814e-06	4.2875e-07	-1.82001	down
ENSG00000106049	6.53028e-06	2.63657e-07	-1.81917	down
ENSG00000088325	0.000176296	1.36907e-05	1.81812	up
ENSG00000076662	1.2052e-06	3.6255e-08	-1.81672	down
ENSG00000011426	3.58303e-05	2.02751e-06	1.81665	up
ENSG00000138119	0.000628655	6.43429e-05	1.81636	up
ENSG00000196923	0.000349922	3.12392e-05	1.81607	up
ENSG00000144040	3.14946e-06	1.1255e-07	-1.81339	down
ENSG00000094804	2.37031e-05	1.23371e-06	1.81295	up
ENSG00000213071	3.17957e-11	1.2079e-13	-1.81233	down
ENSG00000069849	2.92496e-05	1.58794e-06	1.81215	up
ENSG00000168746	5.96983e-08	1.10333e-09	-1.81208	down
ENSG00000198736	8.11092e-07	2.30021e-08	-1.81092	down
ENSG00000166228	2.0086e-06	6.59242e-08	-1.81006	down
ENSG00000104889	4.03437e-05	2.33556e-06	1.80982	up
ENSG00000090534	4.24569e-06	1.5829e-07	-1.8095	down
ENSG00000288124	2.65082e-07	6.31148e-09	-1.80933	down
ENSG00000092607	2.27466e-06	7.61636e-08	-1.80862	down
ENSG00000151892	7.96935e-06	3.36193e-07	-1.80849	down
ENSG00000165457	0.0112475	0.00219804	-1.80758	down
ENSG00000198478	0.000165905	1.27005e-05	-1.8075	down
ENSG00000143061	1.31199e-05	6.01576e-07	1.80561	up
ENSG00000161800	1.72315e-05	8.4643e-07	1.80515	up
ENSG00000146670	2.12054e-05	1.07629e-06	1.80446	up
ENSG00000081760	7.01434e-08	1.32939e-09	1.80341	up
ENSG00000093217	8.6786e-07	2.49187e-08	-1.80211	down
ENSG00000100985	0.0177254	0.00385232	1.80063	up
ENSG00000213977	2.65082e-07	6.30153e-09	1.8004	up
ENSG00000115841	2.39264e-05	1.24927e-06	-1.79956	down
ENSG00000136160	1.38489e-05	6.47237e-07	-1.7991	down
ENSG00000133169	7.27329e-05	4.77306e-06	-1.79776	down
ENSG00000125257	1.25778e-06	3.80589e-08	1.79733	up
ENSG00000121957	1.57881e-05	7.64367e-07	1.79429	up
ENSG00000135862	0.000123905	8.91054e-06	1.79376	up
ENSG00000263597	0.524277	0.314246	1.79374	up
ENSG00000124098	1.79206e-06	5.78061e-08	-1.79287	down
ENSG00000164171	2.33871e-05	1.21181e-06	1.79151	up
ENSG00000282521	9.8305e-07	2.8834e-08	-1.79046	down
ENSG00000186212	3.18154e-06	1.13837e-07	-1.78937	down
ENSG00000111666	0.00573858	0.000957951	-1.78933	down
ENSG00000104881	3.86086e-10	3.08691e-12	1.78674	up
ENSG00000172824	3.97613e-08	6.99045e-10	-1.78604	down
ENSG00000137713	5.11566e-08	9.21984e-10	-1.78451	down
ENSG00000143320	0.00759204	0.00134482	1.78257	up
ENSG00000176399	2.98879e-06	1.06016e-07	-1.7821	down
ENSG00000118298	5.05107e-06	1.92556e-07	-1.78174	down
ENSG00000137171	3.83631e-07	9.55772e-09	-1.77877	down
ENSG00000117632	0.00109105	0.000126417	1.77736	up
ENSG00000152270	4.05953e-05	2.35394e-06	-1.77696	down
ENSG00000157087	2.84034e-05	1.53196e-06	-1.77587	down
ENSG00000182481	0.000132464	9.68993e-06	1.77511	up
ENSG00000071539	3.66388e-06	1.33523e-07	1.77159	up
ENSG00000165478	9.5938e-06	4.17011e-07	-1.77135	down
ENSG00000116171	1.68492e-06	5.33655e-08	-1.77082	down
ENSG00000169908	0.0107523	0.0020775	1.77077	up
ENSG00000161714	4.83452e-06	1.82165e-07	1.77067	up
ENSG00000134873	0.0760584	0.0238275	1.76834	up
ENSG00000163918	1.55496e-05	7.48697e-07	1.7669	up
ENSG00000132329	0.000340389	3.01926e-05	-1.76541	down
ENSG00000107984	0.0148878	0.00309621	1.76516	up
ENSG00000106069	4.72891e-05	2.83676e-06	-1.76472	down
ENSG00000134690	2.97155e-05	1.61586e-06	1.76449	up
ENSG00000186340	0.00981735	0.00185653	1.7616	up
ENSG00000123352	1.71695e-15	7.58438e-19	1.76113	up
ENSG00000253368	0.000166552	1.27574e-05	1.75993	up
ENSG00000160753	3.39977e-09	4.01062e-11	1.75978	up
ENSG00000078098	0.00288186	0.000414494	1.75955	up
ENSG00000172893	6.91602e-06	2.86604e-07	-1.7595	down
ENSG00000198467	0.00736506	0.00129583	1.75705	up
ENSG00000147853	6.1499e-06	2.44707e-07	-1.75641	down
ENSG00000180089	0.000218639	1.76356e-05	-1.75604	down
ENSG00000137807	6.64833e-06	2.71361e-07	1.75601	up
ENSG00000196975	9.64194e-05	6.64433e-06	1.75581	up
ENSG00000164039	0.000200611	1.59688e-05	-1.75514	down
ENSG00000122756	2.46299e-07	5.73371e-09	-1.75462	down
ENSG00000141738	1.35693e-05	6.29972e-07	1.75426	up
ENSG00000241360	1.7842e-05	8.78778e-07	-1.75402	down
ENSG00000213930	3.26278e-05	1.81602e-06	-1.75362	down
ENSG00000197461	0.000561635	5.59948e-05	1.75207	up
ENSG00000169814	5.97802e-05	3.74716e-06	-1.75201	down
ENSG00000105379	6.15216e-06	2.4513e-07	-1.75135	down
ENSG00000158710	1.47093e-06	4.57431e-08	1.75091	up
ENSG00000169439	0.00323017	0.000476324	-1.75026	down
ENSG00000243449	0.00515432	0.000838179	1.74985	up
ENSG00000144810	0.00150568	0.00018722	1.74892	up
ENSG00000166171	1.60453e-06	5.03942e-08	1.74865	up
ENSG00000100033	0.0102851	0.00197225	-1.74746	down
ENSG00000275013	0.0137165	0.00280413	1.74682	up
ENSG00000204128	0.000445609	4.17106e-05	-1.74594	down
ENSG00000137203	6.33522e-06	2.53823e-07	1.74315	up
ENSG00000182853	0.000127869	9.28038e-06	-1.74268	down
ENSG00000171433	5.2426e-06	2.0171e-07	-1.74242	down
ENSG00000011465	0.022012	0.00504066	-1.74239	down
ENSG00000056998	1.18552e-07	2.42466e-09	-1.74233	down
ENSG00000106268	1.68764e-06	5.36751e-08	1.74223	up
ENSG00000165304	6.91602e-06	2.86845e-07	1.74173	up
ENSG00000176619	1.00745e-05	4.42043e-07	1.74108	up
ENSG00000185813	1.75001e-05	8.60395e-07	-1.7409	down
ENSG00000283771	2.42524e-05	1.2724e-06	-1.74072	down
ENSG00000182871	6.49497e-05	4.14292e-06	-1.73949	down
ENSG00000134962	0.000954091	0.000107627	-1.7391	down
ENSG00000164283	6.91602e-06	2.86869e-07	1.73751	up
ENSG00000276043	1.09025e-06	3.246e-08	1.73622	up
ENSG00000070669	0.000127067	9.18284e-06	1.73578	up
ENSG00000089057	3.79517e-07	9.43848e-09	-1.73517	down
ENSG00000138744	2.23211e-06	7.44431e-08	-1.73388	down
ENSG00000198729	0.00142699	0.000175364	1.73355	up
ENSG00000109906	0.000597964	6.0462e-05	-1.73302	down
ENSG00000106823	2.71104e-05	1.45264e-06	-1.733	down
ENSG00000112118	3.87977e-06	1.42762e-07	1.73292	up
ENSG00000169862	0.000862299	9.51508e-05	1.73186	up
ENSG00000124374	3.51159e-06	1.27198e-07	-1.73076	down
ENSG00000148834	0.000217893	1.75642e-05	-1.7267	down
ENSG00000148773	1.78591e-05	8.8041e-07	1.72665	up
ENSG00000128487	7.31858e-05	4.82345e-06	1.72658	up
ENSG00000105550	0.00104077	0.000119349	-1.72624	down
ENSG00000240602	4.29212e-06	1.6059e-07	-1.72546	down
ENSG00000101955	0.000454376	4.2732e-05	-1.72402	down
ENSG00000154556	0.00168985	0.00021334	-1.72375	down
ENSG00000176171	0.0022607	0.000308477	-1.72266	down
ENSG00000162433	0.000505614	4.88908e-05	-1.72246	down
ENSG00000100292	0.00762324	0.00135338	-1.72074	down
ENSG00000087258	6.43694e-06	2.58467e-07	-1.71964	down
ENSG00000138606	0.000491929	4.71981e-05	-1.71887	down
ENSG00000137563	0.0460399	0.0126336	-1.71882	down
ENSG00000197747	6.67604e-05	4.27906e-06	1.71804	up
ENSG00000157303	0.000115305	8.18515e-06	-1.71704	down
ENSG00000073060	0.000402739	3.68795e-05	-1.7166	down
ENSG00000133134	0.001795	0.000230183	1.71621	up
ENSG00000130702	5.11248e-05	3.11176e-06	1.71475	up
ENSG00000284807	0.000290981	2.48248e-05	-1.7137	down
ENSG00000112559	0.00369553	0.000561725	1.71353	up
ENSG00000091428	6.2912e-07	1.67854e-08	-1.71169	down
ENSG00000274665	0.0245615	0.00579373	-1.7116	down
ENSG00000137274	2.34035e-05	1.2137e-06	-1.71058	down
ENSG00000112984	2.91559e-05	1.58128e-06	1.71038	up
ENSG00000108439	1.44456e-07	3.03742e-09	-1.71038	down
ENSG00000110195	0.00659296	0.00113378	1.70961	up
ENSG00000144331	1.55487e-05	7.47969e-07	-1.7073	down
ENSG00000274296	1.47462e-07	3.11364e-09	-1.70725	down
ENSG00000145217	1.69037e-06	5.38367e-08	-1.70651	down
ENSG00000163082	0.00188423	0.000245657	1.70631	up
ENSG00000164924	1.95161e-06	6.37952e-08	1.70602	up
ENSG00000071282	6.16491e-05	3.88609e-06	1.70527	up
ENSG00000140937	0.00188286	0.000245192	1.70515	up
ENSG00000213190	0.000529381	5.19607e-05	1.70307	up
ENSG00000106384	4.26907e-05	2.49759e-06	-1.70224	down
ENSG00000137269	2.61671e-08	4.32304e-10	1.70102	up
ENSG00000103253	1.10997e-05	4.95706e-07	1.70004	up
ENSG00000234741	2.09996e-05	1.05935e-06	1.6996	up
ENSG00000101577	3.68518e-05	2.09344e-06	-1.6969	down
ENSG00000002587	0.00204557	0.000271893	1.69585	up
ENSG00000188910	0.00295936	0.000428256	1.69506	up
ENSG00000243509	0.0583718	0.0169794	1.69504	up
ENSG00000236843	1.5371e-05	7.37385e-07	1.69426	up
ENSG00000126106	3.96261e-07	9.9424e-09	-1.69408	down
ENSG00000115884	0.00316907	0.000465323	-1.69376	down
ENSG00000125968	0.0132955	0.00270455	-1.69294	down
ENSG00000135318	0.00172459	0.000218945	-1.69269	down
ENSG00000188157	7.02167e-05	4.54402e-06	1.69253	up
ENSG00000176014	5.84918e-05	3.65089e-06	1.69213	up
ENSG00000166482	0.00249994	0.000350288	-1.69167	down
ENSG00000157557	0.000354229	3.17176e-05	-1.69136	down
ENSG00000143502	0.00554797	0.000919402	1.69119	up
ENSG00000150722	0.000627523	6.41992e-05	-1.68914	down
ENSG00000140876	1.09985e-05	4.90702e-07	-1.68795	down
ENSG00000137714	1.04069e-05	4.6109e-07	-1.68761	down
ENSG00000172057	3.28137e-07	7.97223e-09	-1.68713	down
ENSG00000159259	1.8759e-07	4.16812e-09	1.68648	up
ENSG00000150625	1.47936e-06	4.6136e-08	-1.68631	down
ENSG00000072682	5.5409e-06	2.15034e-07	1.68366	up
ENSG00000177410	0.00146493	0.000180991	1.68194	up
ENSG00000060138	0.000623579	6.37407e-05	1.681	up
ENSG00000136193	0.00228329	0.000312668	1.68033	up
ENSG00000128849	7.11573e-05	4.63318e-06	-1.68033	down
ENSG00000149418	0.00106326	0.000122445	1.67948	up
ENSG00000116815	0.000261376	2.18795e-05	1.67848	up
ENSG00000156110	5.98739e-05	3.75829e-06	-1.67847	down
ENSG00000211454	6.76907e-05	4.34766e-06	-1.67707	down
ENSG00000111665	0.000124604	8.96631e-06	1.67629	up
ENSG00000104341	0.00282817	0.000405898	1.67464	up
ENSG00000135917	0.000205924	1.64554e-05	-1.67335	down
ENSG00000140564	0.000297954	2.55336e-05	-1.67214	down
ENSG00000145777	8.14393e-07	2.31317e-08	-1.67058	down
ENSG00000144959	0.000458465	4.31975e-05	1.66699	up
ENSG00000138821	0.000722938	7.6292e-05	-1.66429	down
ENSG00000096433	0.000106824	7.49577e-06	1.6632	up
ENSG00000133315	3.76582e-05	2.14425e-06	-1.66309	down
ENSG00000092969	0.00229208	0.000313973	1.66234	up
ENSG00000131401	0.00125495	0.00015023	-1.65893	down
ENSG00000198648	1.47964e-07	3.1312e-09	1.65838	up
ENSG00000117122	0.00556831	0.000923624	1.65708	up
ENSG00000209582	0.320749	0.157555	1.65485	up
ENSG00000167460	4.17318e-06	1.55402e-07	1.65435	up
ENSG00000196329	0.000230507	1.88067e-05	-1.65395	down
ENSG00000260325	3.49569e-05	1.96573e-06	-1.65222	down
ENSG00000181061	0.00124083	0.000148101	-1.65149	down
ENSG00000112812	0.000198995	1.58264e-05	1.64953	up
ENSG00000168234	0.000618125	6.31559e-05	-1.64918	down
ENSG00000139144	1.75804e-06	5.66132e-08	-1.64818	down
ENSG00000170323	0.00633721	0.00108028	-1.64595	down
ENSG00000189056	0.00357946	0.000539655	-1.64581	down
ENSG00000169688	0.004541	0.000720727	-1.64568	down
ENSG00000106733	1.93794e-05	9.69056e-07	-1.64302	down
ENSG00000288149	0.0191341	0.00422864	1.64251	up
ENSG00000146674	0.00133691	0.000161814	-1.64223	down
ENSG00000100300	0.000140597	1.04029e-05	1.64216	up
ENSG00000197965	3.88149e-06	1.42997e-07	1.64054	up
ENSG00000166173	0.000115937	8.25048e-06	1.64029	up
ENSG00000155659	0.0303208	0.00753934	-1.63979	down
ENSG00000164109	0.000446678	4.18732e-05	1.63938	up
ENSG00000100196	0.00087641	9.73273e-05	1.63919	up
ENSG00000196611	0.0188601	0.00415724	1.63828	up
ENSG00000185101	0.000256622	2.14361e-05	1.63828	up
ENSG00000165272	0.00144548	0.000178083	-1.63825	down
ENSG00000021461	7.6302e-07	2.13691e-08	-1.63824	down
ENSG00000208772	0.164095	0.0648246	-1.63774	down
ENSG00000162496	0.00047762	4.56142e-05	-1.63671	down
ENSG00000163040	2.21048e-06	7.35497e-08	1.63597	up
ENSG00000137726	5.46474e-05	3.3868e-06	-1.63545	down
ENSG00000277101	4.96871e-06	1.88538e-07	-1.63316	down
ENSG00000112655	0.000727424	7.69261e-05	1.63126	up
ENSG00000167676	6.87513e-07	1.87686e-08	-1.63019	down
ENSG00000099330	3.22105e-05	1.78425e-06	-1.62942	down
ENSG00000281540	2.34129e-06	7.88084e-08	1.62543	up
ENSG00000164466	1.64374e-07	3.57241e-09	-1.62503	down
ENSG00000242220	4.18841e-08	7.43768e-10	-1.62399	down
ENSG00000169252	2.34908e-07	5.42703e-09	-1.62333	down
ENSG00000119681	0.00184862	0.000239754	1.62307	up
ENSG00000275575	1.34341e-05	6.20727e-07	1.62191	up
ENSG00000282230	0.0023979	0.000331821	1.62048	up
ENSG00000127863	0.000681849	7.08415e-05	1.61891	up
ENSG00000113088	0.0022402	0.000304866	-1.61727	down
ENSG00000013364	7.1578e-07	1.96983e-08	1.61557	up
ENSG00000102796	7.7618e-07	2.18406e-08	-1.61451	down
ENSG00000154856	0.0193793	0.00430252	1.61275	up
ENSG00000164078	1.35261e-05	6.26927e-07	1.61217	up
ENSG00000173221	0.00672447	0.00116322	-1.61048	down
ENSG00000120341	4.13069e-05	2.40309e-06	-1.61022	down
ENSG00000076770	0.000723062	7.63909e-05	-1.60998	down
ENSG00000182667	0.000121402	8.70908e-06	1.60986	up
ENSG00000117480	4.2688e-05	2.49287e-06	-1.60862	down
ENSG00000086548	0.0697879	0.0213513	1.6084	up
ENSG00000101695	4.87613e-10	4.07098e-12	-1.6083	down
ENSG00000080986	0.000409598	3.75799e-05	1.60785	up
ENSG00000143368	4.9999e-07	1.29647e-08	1.60705	up
ENSG00000112494	0.00250601	0.00035136	-1.6066	down
ENSG00000132646	0.00108513	0.000125443	1.60582	up
ENSG00000196924	0.00289138	0.000416184	1.60471	up
ENSG00000103534	0.00198559	0.000262079	1.60376	up
ENSG00000119138	0.000514761	5.023e-05	-1.60371	down
ENSG00000167553	0.00184071	0.000238117	1.60148	up
ENSG00000169744	0.000320349	2.80396e-05	-1.60021	down
ENSG00000173992	7.62557e-08	1.45729e-09	-1.59823	down
ENSG00000091136	0.000294218	2.51615e-05	1.59821	up
ENSG00000168496	2.10637e-05	1.06723e-06	1.596	up
ENSG00000158296	6.8408e-05	4.40637e-06	-1.5959	down
ENSG00000281948	0.0480452	0.0133155	-1.59539	down
ENSG00000130635	0.0087038	0.0015975	1.59531	up
ENSG00000180767	0.000721396	7.60974e-05	-1.59449	down
ENSG00000131188	4.7103e-07	1.21097e-08	1.59231	up
ENSG00000093009	0.000175324	1.35997e-05	1.59043	up
ENSG00000123485	2.1156e-05	1.07284e-06	1.58979	up
ENSG00000105427	0.00118063	0.000139039	1.58875	up
ENSG00000079385	0.000783886	8.4663e-05	-1.58851	down
ENSG00000069011	0.000317198	2.77153e-05	1.58841	up
ENSG00000114115	0.0131666	0.00267368	-1.58736	down
ENSG00000161888	5.52769e-05	3.43069e-06	1.58605	up
ENSG00000224472	0.000232222	1.89877e-05	1.58489	up
ENSG00000278032	0.01543	0.00323963	-1.58481	down
ENSG00000168743	0.00697955	0.00121444	1.58396	up
ENSG00000138709	7.96489e-08	1.53753e-09	-1.58141	down
ENSG00000075223	0.000601234	6.08989e-05	1.58126	up
ENSG00000106665	0.00023995	1.97361e-05	1.58114	up
ENSG00000196660	0.00574099	0.000958607	-1.58049	down
ENSG00000177943	6.82047e-06	2.814e-07	-1.57959	down
ENSG00000172955	0.000305604	2.63782e-05	1.57953	up
ENSG00000114779	6.32494e-07	1.69208e-08	-1.57823	down
ENSG00000143036	0.000191759	1.51371e-05	1.57642	up
ENSG00000087076	0.0015041	0.000186899	-1.57562	down
ENSG00000156398	8.00636e-05	5.36516e-06	-1.57381	down
ENSG00000171729	6.15516e-05	3.87722e-06	1.57287	up
ENSG00000141349	2.50226e-07	5.86329e-09	1.57197	up
ENSG00000107864	4.80257e-07	1.24106e-08	-1.5716	down
ENSG00000159228	0.000188547	1.48585e-05	-1.56998	down
ENSG00000156970	1.48148e-05	7.02196e-07	1.56974	up
ENSG00000170801	0.000659747	6.82828e-05	1.56812	up
ENSG00000183615	5.42112e-05	3.3406e-06	-1.56577	down
ENSG00000162688	0.000177807	1.38473e-05	-1.56566	down
ENSG00000107566	0.000120165	8.60972e-06	-1.56519	down
ENSG00000233532	0.0187277	0.00412392	1.56097	up
ENSG00000143369	0.000297952	2.55203e-05	-1.56078	down
ENSG00000197122	3.75472e-06	1.37331e-07	1.56017	up
ENSG00000157184	4.56891e-05	2.71858e-06	-1.55867	down
ENSG00000235030	0.00552073	0.000912221	1.5583	up
ENSG00000171174	0.000379732	3.4454e-05	-1.55724	down
ENSG00000103449	8.98324e-05	6.13486e-06	-1.55684	down
ENSG00000205143	3.82764e-08	6.71249e-10	-1.55624	down
ENSG00000102910	1.71099e-06	5.4569e-08	-1.55466	down
ENSG00000198130	0.000237944	1.95291e-05	-1.55372	down
ENSG00000167964	0.000132338	9.67352e-06	-1.55236	down
ENSG00000164188	2.13953e-05	1.08902e-06	-1.55215	down
ENSG00000091483	0.000584618	5.88543e-05	-1.55131	down
ENSG00000197629	0.0104444	0.0020074	-1.55122	down
ENSG00000140374	0.0013042	0.00015722	-1.55045	down
ENSG00000137960	0.000167137	1.28317e-05	-1.55018	down
ENSG00000138448	0.00106093	0.000122083	1.54966	up
ENSG00000072778	2.20174e-07	5.02826e-09	-1.54928	down
ENSG00000170989	3.55597e-05	2.00905e-06	-1.54893	down
ENSG00000266850	0.00567623	0.000946289	-1.54678	down
ENSG00000213465	8.86335e-07	2.55666e-08	1.54592	up
ENSG00000109794	0.000428681	3.97474e-05	-1.54392	down
ENSG00000137364	2.00784e-07	4.5411e-09	-1.54347	down
ENSG00000115290	0.00114023	0.000133324	-1.54334	down
ENSG00000079112	0.00279076	0.000398434	1.54237	up
ENSG00000233554	3.56395e-09	4.25067e-11	-1.54179	down
ENSG00000226651	0.00019253	1.5215e-05	1.54107	up
ENSG00000139514	2.39969e-06	8.1198e-08	1.54059	up
ENSG00000197261	0.00375877	0.000573319	1.54042	up
ENSG00000151690	1.48373e-05	7.04571e-07	1.54019	up
ENSG00000119986	2.15871e-05	1.10242e-06	-1.53953	down
ENSG00000169604	0.00939441	0.00175906	1.53876	up
ENSG00000242515	0.0136992	0.00279879	1.5385	up
ENSG00000180346	5.19285e-06	1.99134e-07	-1.53802	down
ENSG00000081377	3.16507e-08	5.3273e-10	-1.5365	down
ENSG00000151631	2.50201e-10	1.84573e-12	-1.53644	down
ENSG00000087586	0.000427626	3.96307e-05	1.53604	up
ENSG00000166825	0.00850863	0.00155379	-1.53547	down
ENSG00000182272	5.73127e-05	3.56717e-06	1.53506	up
ENSG00000105290	0.000148447	1.11738e-05	1.53436	up
ENSG00000181458	0.0244793	0.00577001	-1.53345	down
ENSG00000123179	0.0004928	4.73034e-05	-1.53077	down
ENSG00000281917	0.00647492	0.00110947	-1.53073	down
ENSG00000261857	0.18568	0.0763371	1.52972	up
ENSG00000092529	8.01587e-05	5.37508e-06	-1.52862	down
ENSG00000128422	0.0393068	0.0103624	1.52773	up
ENSG00000125775	0.00623839	0.00105976	1.52765	up
ENSG00000288292	0.00488413	0.000785759	1.52708	up
ENSG00000273607	0.00273663	0.000389254	-1.52683	down
ENSG00000171476	0.0110983	0.00216054	1.52606	up
ENSG00000242522	0.000853101	9.39474e-05	-1.526	down
ENSG00000173372	0.0393336	0.0103789	-1.52571	down
ENSG00000129667	1.50722e-05	7.17059e-07	1.5256	up
ENSG00000122420	0.00807336	0.00145683	1.52494	up
ENSG00000138028	0.0171006	0.00368087	-1.52369	down
ENSG00000090889	1.91529e-05	9.55191e-07	1.52354	up
ENSG00000132361	6.503e-06	2.62123e-07	-1.52321	down
ENSG00000143367	1.28092e-08	1.86157e-10	1.5231	up
ENSG00000101276	9.57359e-05	6.59299e-06	1.52226	up
ENSG00000074181	0.00346236	0.000518176	1.5205	up
ENSG00000138772	0.0290291	0.00713226	1.52049	up
ENSG00000171385	0.000554034	5.49923e-05	-1.51925	down
ENSG00000134760	7.33684e-05	4.84196e-06	-1.51856	down
ENSG00000119125	0.0116546	0.00230231	-1.51844	down
ENSG00000138131	0.00908158	0.00168479	1.51785	up
ENSG00000183856	1.60485e-06	5.0475e-08	1.51778	up
ENSG00000166821	1.03253e-05	4.55648e-07	-1.51767	down
ENSG00000110324	0.000850366	9.34208e-05	-1.51682	down
ENSG00000167123	0.0010628	0.000122345	1.51439	up
ENSG00000107902	0.000331136	2.9211e-05	-1.51427	down
ENSG00000105173	0.000270934	2.2871e-05	1.51412	up
ENSG00000134013	7.68859e-05	5.11486e-06	1.51309	up
ENSG00000123416	0.00271214	0.000385172	1.51303	up
ENSG00000170231	0.0555395	0.015969	1.51234	up
ENSG00000283085	5.36385e-06	2.07085e-07	1.5121	up
ENSG00000145545	5.24438e-05	3.19926e-06	-1.51203	down
ENSG00000116717	0.000221211	1.78724e-05	-1.51147	down
ENSG00000173369	0.03039	0.00756511	-1.51131	down
ENSG00000145675	0.000178353	1.39055e-05	-1.51127	down
ENSG00000188015	0.000135139	9.93953e-06	1.51121	up
ENSG00000124920	0.00046057	4.34773e-05	1.51116	up
ENSG00000111052	0.000847166	9.29944e-05	-1.51094	down
ENSG00000134291	0.000323001	2.83507e-05	1.50946	up
ENSG00000094631	4.29212e-06	1.60513e-07	-1.5087	down
ENSG00000010292	2.42524e-05	1.27272e-06	1.50775	up
ENSG00000278488	0.00169914	0.000214663	-1.50747	down
ENSG00000274619	0.00123528	0.000147275	-1.50734	down
ENSG00000164176	0.00114256	0.000133849	1.50602	up
ENSG00000189334	0.0553742	0.0159093	1.50586	up
ENSG00000158747	0.00715869	0.00125288	1.50556	up
ENSG00000113361	0.0136403	0.00278312	1.50487	up
ENSG00000140525	3.43504e-05	1.92403e-06	1.5042	up
ENSG00000147408	0.00356742	0.000537014	1.50384	up
ENSG00000106780	6.42131e-06	2.57556e-07	-1.5035	down
ENSG00000282937	0.00666241	0.00114984	1.50326	up
ENSG00000204262	0.001334	0.000161402	1.50264	up
ENSG00000109846	0.0555651	0.0159813	1.50262	up
ENSG00000100379	0.000851605	9.35946e-05	1.5026	up
ENSG00000123975	0.0266268	0.00641122	1.5021	up
ENSG00000118094	6.02369e-05	3.78377e-06	-1.50197	down
ENSG00000143179	1.69629e-07	3.72408e-09	1.50172	up
ENSG00000072163	6.98684e-05	4.51839e-06	-1.49951	down
ENSG00000188641	0.00202543	0.000268679	-1.49891	down
ENSG00000134243	1.65731e-06	5.23445e-08	1.4985	up
ENSG00000262666	2.50226e-07	5.86934e-09	1.4982	up
ENSG00000173597	3.93628e-06	1.45537e-07	-1.49764	down
ENSG00000196549	0.0576547	0.0167249	-1.49761	down
ENSG00000013016	0.000582448	5.84835e-05	-1.49733	down
ENSG00000115738	0.000171651	1.32389e-05	-1.49644	down
ENSG00000242110	0.0019331	0.000253614	-1.49559	down
ENSG00000162595	1.29191e-07	2.67079e-09	-1.49545	down
ENSG00000183628	0.00112818	0.000131716	-1.49424	down
ENSG00000163739	0.00234894	0.000323111	1.49408	up
ENSG00000212283	0.177479	0.0720561	-1.49198	down
ENSG00000105251	9.95256e-06	4.35683e-07	-1.49092	down
ENSG00000066583	1.68616e-05	8.223e-07	-1.49035	down
ENSG00000179163	0.000106824	7.49816e-06	-1.48942	down
ENSG00000184227	0.00102536	0.000117221	-1.48871	down
ENSG00000235336	0.00871649	0.0016006	1.48866	up
ENSG00000167107	0.000524335	5.13727e-05	-1.48749	down
ENSG00000125835	3.88163e-05	2.23076e-06	1.48746	up
ENSG00000072694	0.0107701	0.00208142	-1.48742	down
ENSG00000108106	0.00818972	0.0014818	1.48739	up
ENSG00000182795	0.000448111	4.20636e-05	1.48657	up
ENSG00000170088	1.51961e-07	3.2355e-09	-1.48438	down
ENSG00000197894	0.000196792	1.55781e-05	-1.48414	down
ENSG00000177465	0.00225568	0.000307493	-1.48412	down
ENSG00000124243	9.69305e-05	6.68811e-06	1.48316	up
ENSG00000137509	0.00406381	0.000629551	-1.48155	down
ENSG00000074410	0.000675232	7.00688e-05	1.48009	up
ENSG00000156869	0.000869977	9.64207e-05	-1.47989	down
ENSG00000137133	0.000103213	7.19458e-06	-1.4791	down
ENSG00000173898	0.000544492	5.38252e-05	-1.47684	down
ENSG00000154330	2.30614e-06	7.75232e-08	-1.47518	down
ENSG00000182154	0.000127151	9.20017e-06	-1.47399	down
ENSG00000143621	9.05724e-05	6.18939e-06	1.47317	up
ENSG00000185633	0.00611319	0.00103453	1.47306	up
ENSG00000112992	0.0049784	0.000805103	-1.47107	down
ENSG00000131373	0.000394868	3.6054e-05	-1.46957	down
ENSG00000100097	0.0004726	4.49678e-05	1.469	up
ENSG00000015520	0.00371772	0.000565754	-1.46888	down
ENSG00000277909	5.37951e-05	3.30546e-06	1.46872	up
ENSG00000125430	2.69702e-05	1.44036e-06	-1.4681	down
ENSG00000168874	0.00036877	3.32802e-05	-1.46736	down
ENSG00000282799	1.17427e-05	5.30129e-07	-1.46698	down
ENSG00000162909	0.000510081	4.95481e-05	1.46649	up
ENSG00000064199	0.000137345	1.01319e-05	1.46606	up
ENSG00000018408	0.000551376	5.4631e-05	1.46584	up
ENSG00000106976	0.00509928	0.000828481	1.46582	up
ENSG00000152128	0.00607458	0.00102638	1.46399	up
ENSG00000085265	0.024614	0.00580719	-1.46252	down
ENSG00000108381	1.94125e-07	4.3562e-09	-1.46143	down
ENSG00000188290	0.00107171	0.000123608	1.4614	up
ENSG00000105519	0.0118219	0.00234162	1.46131	up
ENSG00000013810	0.000378149	3.42436e-05	1.46083	up
ENSG00000176454	1.67262e-05	8.14956e-07	1.46038	up
ENSG00000109089	0.000100081	6.94973e-06	1.46002	up
ENSG00000288257	0.00236405	0.00032592	1.45997	up
ENSG00000147955	3.28731e-05	1.83403e-06	-1.45978	down
ENSG00000115419	4.44935e-05	2.63368e-06	1.4596	up
ENSG00000138413	0.000567303	5.6635e-05	-1.45747	down
ENSG00000076003	2.36095e-05	1.22751e-06	1.45682	up
ENSG00000170962	0.0438109	0.0118768	1.45591	up
ENSG00000132688	0.00106835	0.000123079	1.45561	up
ENSG00000169679	6.62129e-05	4.23226e-06	1.45483	up
ENSG00000184117	0.0006919	7.20385e-05	-1.45445	down
ENSG00000172296	0.00022898	1.8672e-05	-1.45371	down
ENSG00000152700	4.03437e-05	2.33636e-06	-1.45364	down
ENSG00000168778	2.51438e-06	8.5523e-08	1.45301	up
ENSG00000161929	0.000223945	1.81922e-05	-1.45269	down
ENSG00000118985	0.00141563	0.000173655	-1.45252	down
ENSG00000196754	0.0313933	0.00786981	1.45103	up
ENSG00000141424	0.000511296	4.98015e-05	1.45097	up
ENSG00000188064	0.000123509	8.8712e-06	1.45097	up
ENSG00000197905	8.96532e-07	2.59399e-08	1.45015	up
ENSG00000276194	0.0227986	0.00526307	1.44863	up
ENSG00000144648	4.5065e-09	5.59381e-11	-1.44801	down
ENSG00000149557	0.000320349	2.80472e-05	-1.44791	down
ENSG00000177054	2.02966e-07	4.59941e-09	1.44789	up
ENSG00000130653	7.69272e-10	7.33594e-12	-1.4476	down
ENSG00000140545	0.0099067	0.00187797	1.44658	up
ENSG00000138722	0.000340697	3.0235e-05	-1.44563	down
ENSG00000166508	0.000311259	2.70038e-05	1.44492	up
ENSG00000136231	0.000903974	0.000100896	1.44333	up
ENSG00000198915	0.00103089	0.000117944	1.44322	up
ENSG00000185269	0.0628065	0.0186577	-1.44296	down
ENSG00000104218	0.000572634	5.72685e-05	1.44289	up
ENSG00000167992	0.000506958	4.91103e-05	-1.44254	down
ENSG00000107819	3.48356e-06	1.26029e-07	1.44172	up
ENSG00000101367	8.67575e-05	5.90413e-06	1.44118	up
ENSG00000167747	7.14245e-06	2.97839e-07	1.44106	up
ENSG00000088826	0.000315018	2.74413e-05	1.44103	up
ENSG00000135919	0.0413073	0.0109919	1.44098	up
ENSG00000106012	1.72315e-05	8.44759e-07	1.43889	up
ENSG00000143110	0.00289138	0.000416082	-1.43877	down
ENSG00000174307	0.0406522	0.0107907	1.43819	up
ENSG00000182379	0.00053296	5.24361e-05	1.43818	up
ENSG00000224168	0.016711	0.00357541	1.43725	up
ENSG00000143476	8.10082e-06	3.42455e-07	1.43705	up
ENSG00000109819	0.016843	0.00361144	-1.4365	down
ENSG00000106404	0.000801988	8.69015e-05	-1.43627	down
ENSG00000109107	0.00996515	0.00189328	-1.4351	down
ENSG00000126787	0.000131999	9.62899e-06	1.43504	up
ENSG00000174080	0.000328182	2.8878e-05	-1.43412	down
ENSG00000128052	0.003674	0.00055764	-1.43366	down
ENSG00000008283	0.00311854	0.000456694	1.43185	up
ENSG00000143546	0.168863	0.0674439	-1.43178	down
ENSG00000139428	1.72315e-05	8.45458e-07	-1.43164	down
ENSG00000124588	0.000538457	5.30893e-05	-1.43041	down
ENSG00000110244	0.18808	0.0775981	-1.42971	down
ENSG00000178075	0.000577844	5.78661e-05	-1.42956	down
ENSG00000260105	3.68146e-07	9.11004e-09	-1.42872	down
ENSG00000165105	8.30267e-05	5.59673e-06	1.42859	up
ENSG00000124935	0.0631987	0.0188189	1.42847	up
ENSG00000160182	0.156924	0.0610976	1.42776	up
ENSG00000274145	0.000146971	1.10238e-05	-1.42769	down
ENSG00000082458	5.74768e-06	2.25377e-07	1.42715	up
ENSG00000146072	0.00119174	0.000140634	1.42634	up
ENSG00000074657	0.00023118	1.88821e-05	1.4259	up
ENSG00000162814	0.00110286	0.000128126	1.42361	up
ENSG00000116133	0.00239342	0.000330816	-1.42246	down
ENSG00000001084	0.0147205	0.00305165	-1.42245	down
ENSG00000158828	0.000903974	0.000100907	-1.42183	down
ENSG00000101443	0.187484	0.0772529	1.42055	up
ENSG00000131153	0.00105222	0.000120849	1.42048	up
ENSG00000176728	0.0762575	0.0239067	-1.42018	down
ENSG00000163898	0.00241257	0.000334723	1.42014	up
ENSG00000170873	5.13726e-05	3.12937e-06	-1.41959	down
ENSG00000094916	2.68625e-05	1.43227e-06	1.41944	up
ENSG00000042445	0.000312746	2.71466e-05	-1.41867	down
ENSG00000162458	0.00265965	0.000376308	1.41858	up
ENSG00000088002	0.00611448	0.00103502	1.41763	up
ENSG00000099194	0.0210346	0.00475342	-1.41642	down
ENSG00000109113	0.001354	0.0001646	1.41531	up
ENSG00000163702	1.19683e-05	5.41372e-07	-1.41477	down
ENSG00000254709	0.0773265	0.0243443	-1.4145	down
ENSG00000196188	0.100011	0.0341058	1.41286	up
ENSG00000128342	0.00973108	0.00183385	1.41225	up
ENSG00000120156	0.000198698	1.57814e-05	-1.41111	down
ENSG00000135931	3.68146e-07	9.12316e-09	1.41018	up
ENSG00000069535	0.019267	0.00427162	-1.41012	down
ENSG00000165424	1.0479e-05	4.64745e-07	-1.41008	down
ENSG00000135480	0.109198	0.0382367	1.40971	up
ENSG00000116016	0.000278256	2.35629e-05	-1.40965	down
ENSG00000106462	9.19807e-05	6.31407e-06	1.40946	up
ENSG00000138160	5.04573e-05	3.05802e-06	1.40944	up
ENSG00000125733	5.96983e-08	1.10494e-09	1.40928	up
ENSG00000131389	1.29963e-05	5.94187e-07	1.40887	up
ENSG00000112304	5.04121e-06	1.91957e-07	-1.40852	down
ENSG00000164574	0.000425383	3.93664e-05	1.40851	up
ENSG00000122223	7.25063e-05	4.75239e-06	-1.40826	down
ENSG00000074211	0.000728373	7.70586e-05	1.40677	up
ENSG00000091651	7.31322e-05	4.81345e-06	1.40654	up
ENSG00000145386	0.00029706	2.54308e-05	1.40463	up
ENSG00000115339	0.00241363	0.000335102	1.40428	up
ENSG00000131069	1.59108e-05	7.7101e-07	-1.40353	down
ENSG00000101974	0.000798293	8.64659e-05	-1.40322	down
ENSG00000111247	0.000212436	1.70508e-05	1.40264	up
ENSG00000106066	0.0542821	0.0155212	-1.4022	down
ENSG00000060718	0.00159259	0.000199705	1.40217	up
ENSG00000162599	0.000108817	7.65506e-06	-1.40164	down
ENSG00000132481	4.69863e-05	2.80822e-06	1.40085	up
ENSG00000175643	0.0012657	0.000151796	1.40029	up
ENSG00000077232	8.34881e-05	5.63152e-06	1.40019	up
ENSG00000082146	0.000949031	0.000106943	-1.40019	down
ENSG00000173621	6.26527e-05	3.96873e-06	1.39963	up
ENSG00000073712	8.5096e-05	5.76253e-06	-1.39954	down
ENSG00000181577	0.000958647	0.000108238	1.39868	up
ENSG00000245694	0.000425383	3.93402e-05	1.39845	up
ENSG00000104147	0.00101584	0.000116042	1.39732	up
ENSG00000166311	2.53539e-05	1.33987e-06	-1.39713	down
ENSG00000164930	0.00013483	9.88728e-06	1.39495	up
ENSG00000137731	0.272469	0.126774	1.39474	up
ENSG00000168546	3.7531e-09	4.54259e-11	-1.39401	down
ENSG00000100522	0.000181848	1.42423e-05	-1.39331	down
ENSG00000115163	0.00108008	0.000124738	1.39306	up
ENSG00000166143	0.0114619	0.00225332	1.39246	up
ENSG00000170385	0.0169451	0.00363708	-1.39211	down
ENSG00000186007	0.0240697	0.00564795	1.39144	up
ENSG00000180263	0.00040541	3.7142e-05	1.39142	up
ENSG00000167552	0.000684586	7.11863e-05	1.39123	up
ENSG00000263324	0.000149339	1.1274e-05	-1.39114	down
ENSG00000134247	0.000501254	4.83806e-05	1.39103	up
ENSG00000143653	0.00209512	0.000280422	-1.38996	down
ENSG00000185010	8.9092e-05	6.07642e-06	-1.38916	down
ENSG00000197540	5.31703e-05	3.26237e-06	-1.38862	down
ENSG00000150551	0.00204557	0.000271838	1.38855	up
ENSG00000171792	2.7042e-06	9.36082e-08	1.38851	up
ENSG00000115486	2.50378e-05	1.32057e-06	-1.3884	down
ENSG00000227258	5.42283e-05	3.34405e-06	-1.38715	down
ENSG00000185361	2.14199e-05	1.09191e-06	-1.38711	down
ENSG00000136933	0.000205369	1.63929e-05	-1.38508	down
ENSG00000204949	0.00401646	0.00062085	-1.38468	down
ENSG00000123095	4.41406e-05	2.60499e-06	1.3846	up
ENSG00000162745	0.00112912	0.000131876	1.38411	up
ENSG00000153721	0.00107168	0.000123522	-1.38307	down
ENSG00000099860	0.00214253	0.000288473	-1.38283	down
ENSG00000198792	0.000130084	9.46407e-06	1.3825	up
ENSG00000106636	8.67493e-06	3.70173e-07	1.38168	up
ENSG00000162897	4.52824e-05	2.68838e-06	-1.38094	down
ENSG00000140939	2.81887e-05	1.51789e-06	1.38045	up
ENSG00000162734	0.000176879	1.37516e-05	1.37931	up
ENSG00000102038	0.00300992	0.000437434	-1.3793	down
ENSG00000105374	0.0124653	0.00249879	-1.37902	down
ENSG00000196600	3.91529e-07	9.80638e-09	-1.37857	down
ENSG00000110328	0.00114937	0.000134749	1.37809	up
ENSG00000132341	0.000747271	7.95861e-05	1.3764	up
ENSG00000136048	0.000127549	9.24022e-06	1.37547	up
ENSG00000152104	6.64833e-06	2.71186e-07	1.37493	up
ENSG00000128185	0.000602804	6.10845e-05	-1.37451	down
ENSG00000182952	1.34069e-05	6.17695e-07	1.3733	up
ENSG00000181631	0.00103332	0.000118267	-1.37306	down
ENSG00000284901	0.000148668	1.11971e-05	1.37294	up
ENSG00000170293	0.00074328	7.90954e-05	-1.37153	down
ENSG00000184470	1.87892e-05	9.33735e-07	-1.37145	down
ENSG00000117118	0.000731193	7.74539e-05	-1.3711	down
ENSG00000175505	0.000377361	3.41389e-05	1.37021	up
ENSG00000185262	0.000253981	2.11146e-05	1.37005	up
ENSG00000204103	0.000254766	2.12136e-05	-1.36998	down
ENSG00000188676	3.77174e-05	2.14984e-06	-1.36977	down
ENSG00000111671	0.000132542	9.70151e-06	1.36975	up
ENSG00000173207	0.00121739	0.00014439	1.36756	up
ENSG00000277656	0.262379	0.120306	-1.36703	down
ENSG00000213412	0.0150079	0.00313085	1.36702	up
ENSG00000234456	0.000105893	7.40477e-06	-1.36568	down
ENSG00000131771	0.0506186	0.0142008	1.36539	up
ENSG00000109881	0.000141228	1.0462e-05	1.36508	up
ENSG00000114698	0.00310171	0.000453514	-1.36252	down
ENSG00000176903	1.11426e-05	4.98608e-07	1.36233	up
ENSG00000159335	0.00176354	0.000225603	-1.3617	down
ENSG00000101003	1.24775e-05	5.66608e-07	1.36141	up
ENSG00000164695	0.000517088	5.05256e-05	1.36065	up
ENSG00000282853	0.00046613	4.41051e-05	-1.35797	down
ENSG00000198435	0.000293231	2.50641e-05	1.35739	up
ENSG00000133574	0.00260557	0.000367965	-1.35713	down
ENSG00000167183	0.0120543	0.00240203	1.35677	up
ENSG00000142583	0.00191194	0.000250416	1.35645	up
ENSG00000113249	0.00799369	0.00144104	1.35635	up
ENSG00000011422	0.0266268	0.00640797	1.35625	up
ENSG00000049239	1.41719e-05	6.65463e-07	-1.35539	down
ENSG00000263290	1.94135e-05	9.71617e-07	1.35345	up
ENSG00000158234	2.53539e-05	1.34061e-06	1.35305	up
ENSG00000106993	0.000103838	7.24267e-06	-1.35304	down
ENSG00000164742	2.56177e-07	6.05418e-09	-1.35229	down
ENSG00000197093	0.000494003	4.74626e-05	1.35188	up
ENSG00000038210	0.00109057	0.000126313	-1.35141	down
ENSG00000074800	0.00711648	0.00124329	1.35127	up
ENSG00000283857	0.178558	0.0726126	1.35068	up
ENSG00000123136	6.1854e-07	1.64758e-08	1.35057	up
ENSG00000167757	0.0747215	0.0233171	1.3504	up
ENSG00000176597	4.72881e-05	2.83461e-06	1.35014	up
ENSG00000231106	0.0116477	0.00229854	1.34982	up
ENSG00000165238	0.00409458	0.000635223	1.34924	up
ENSG00000186301	0.00524228	0.000856113	-1.34826	down
ENSG00000072571	0.000837432	9.16299e-05	1.34771	up
ENSG00000162543	0.00079749	8.63437e-05	-1.34458	down
ENSG00000143149	0.000131999	9.62206e-06	-1.34444	down
ENSG00000164294	0.00146821	0.000181467	1.34429	up
ENSG00000227816	0.00030673	2.6489e-05	1.34359	up
ENSG00000156049	9.50519e-05	6.54169e-06	-1.34331	down
ENSG00000107796	0.0201782	0.00451943	1.34236	up
ENSG00000182511	0.000326091	2.86507e-05	-1.34213	down
ENSG00000184216	1.27339e-05	5.80501e-07	1.34207	up
ENSG00000139410	0.000108817	7.65729e-06	-1.34054	down
ENSG00000168542	0.0887481	0.0291358	1.33985	up
ENSG00000174996	5.16004e-10	4.33081e-12	1.33963	up
ENSG00000128581	4.12359e-06	1.53191e-07	1.33916	up
ENSG00000224122	0.000146502	1.09822e-05	-1.33875	down
ENSG00000163827	5.5057e-08	9.99576e-10	-1.33859	down
ENSG00000144655	0.000707065	7.41485e-05	-1.33846	down
ENSG00000167363	0.0130746	0.00265268	-1.33832	down
ENSG00000178776	0.0113676	0.00222831	1.33828	up
ENSG00000075426	0.000729116	7.71694e-05	1.3379	up
ENSG00000130303	0.0264102	0.00633947	-1.33752	down
ENSG00000090013	0.000613593	6.24273e-05	-1.33719	down
ENSG00000160957	0.000821713	8.95108e-05	1.33717	up
ENSG00000227036	0.000192469	1.52017e-05	1.33655	up
ENSG00000206811	0.108678	0.0380022	1.33604	up
ENSG00000114166	0.000309457	2.67518e-05	-1.33585	down
ENSG00000105643	0.00136702	0.000166545	1.3355	up
ENSG00000243364	1.21898e-06	3.67233e-08	1.33511	up
ENSG00000163359	0.0393377	0.0103827	1.33435	up
ENSG00000127564	2.54929e-06	8.69669e-08	1.33242	up
ENSG00000158473	2.7042e-06	9.36518e-08	-1.33224	down
ENSG00000072274	0.000733277	7.7869e-05	1.33221	up
ENSG00000160050	0.00292324	0.000421738	1.33132	up
ENSG00000104312	1.03625e-05	4.58665e-07	1.33073	up
ENSG00000171723	4.31075e-05	2.52879e-06	-1.3304	down
ENSG00000136052	0.00225469	0.000307259	-1.32955	down
ENSG00000116132	0.0195584	0.00435092	1.32954	up
ENSG00000163159	2.41362e-08	3.90222e-10	1.32948	up
ENSG00000101311	0.000174559	1.35249e-05	1.32934	up
ENSG00000100342	0.00694059	0.00120674	-1.32876	down
ENSG00000139531	3.12507e-05	1.72077e-06	-1.32869	down
ENSG00000145423	0.104244	0.0359683	1.32866	up
ENSG00000166211	3.64343e-05	2.06812e-06	-1.32788	down
ENSG00000163814	0.00218936	0.000295783	1.32765	up
ENSG00000147257	0.156007	0.0606372	1.32702	up
ENSG00000169174	0.0159599	0.0033798	-1.3268	down
ENSG00000119280	0.000607087	6.15722e-05	1.32642	up
ENSG00000105855	0.000256602	2.14231e-05	1.32624	up
ENSG00000168502	0.000695222	7.24459e-05	1.32613	up
ENSG00000066322	3.02198e-05	1.65529e-06	1.32507	up
ENSG00000113140	0.0243529	0.00573483	1.32312	up
ENSG00000160678	0.159815	0.0626256	1.32198	up
ENSG00000104856	0.0026964	0.000382272	1.32037	up
ENSG00000134532	1.45224e-06	4.50337e-08	-1.32033	down
ENSG00000180914	0.0137623	0.00281531	1.31983	up
ENSG00000134817	0.00371236	0.00056461	-1.31941	down
ENSG00000120279	2.3718e-05	1.23629e-06	-1.31811	down
ENSG00000109618	5.46474e-05	3.38532e-06	-1.31807	down
ENSG00000179776	0.00237561	0.000327919	-1.31799	down
ENSG00000127920	0.005275	0.000862856	-1.31788	down
ENSG00000124802	0.00476565	0.000762277	1.31787	up
ENSG00000104691	0.000155933	1.18545e-05	-1.31685	down
ENSG00000187630	0.00470389	0.000750943	-1.3164	down
ENSG00000179639	0.0100386	0.00190963	-1.3163	down
ENSG00000141293	0.000529795	5.20715e-05	-1.31619	down
ENSG00000068831	9.59583e-06	4.17857e-07	-1.31558	down
ENSG00000174326	3.0833e-05	1.69569e-06	-1.31541	down
ENSG00000150403	0.000387055	3.52723e-05	1.31469	up
ENSG00000163479	1.24002e-05	5.62552e-07	1.31463	up
ENSG00000102317	2.31565e-05	1.19782e-06	1.31461	up
ENSG00000073792	0.00021724	1.74939e-05	1.31376	up
ENSG00000167772	0.115274	0.0410725	-1.31262	down
ENSG00000117592	0.000424902	3.92656e-05	-1.31173	down
ENSG00000171444	1.92698e-06	6.27459e-08	-1.31171	down
ENSG00000168393	0.001745	0.000222152	1.31098	up
ENSG00000263238	0.00230974	0.000317107	-1.31077	down
ENSG00000175600	0.00648093	0.00111107	-1.31072	down
ENSG00000120896	5.06503e-06	1.93312e-07	-1.31059	down
ENSG00000278567	0.013302	0.00270646	-1.31055	down
ENSG00000113810	0.000663132	6.86625e-05	1.31053	up
ENSG00000185567	0.00481625	0.000771647	1.30997	up
ENSG00000029559	0.0536842	0.015298	1.30985	up
ENSG00000102225	1.82867e-06	5.92915e-08	1.3092	up
ENSG00000136379	0.00159259	0.000199725	1.30889	up
ENSG00000074219	0.00244254	0.000341058	1.30873	up
ENSG00000253293	2.90471e-05	1.57181e-06	1.30847	up
ENSG00000198203	0.00104077	0.000119304	1.30832	up
ENSG00000179918	0.00163002	0.000205138	-1.30774	down
ENSG00000121769	0.014948	0.00311071	-1.30619	down
ENSG00000123384	0.00933812	0.00174363	-1.30609	down
ENSG00000184113	0.00494779	0.000798622	-1.30566	down
ENSG00000145439	4.71816e-05	2.82614e-06	-1.30542	down
ENSG00000147443	0.00578116	0.000967358	-1.30528	down
ENSG00000143457	9.43866e-06	4.08183e-07	1.30493	up
ENSG00000141295	7.07353e-06	2.9434e-07	-1.30431	down
ENSG00000213563	0.000209083	1.67539e-05	-1.30391	down
ENSG00000025434	1.35261e-05	6.27368e-07	-1.3039	down
ENSG00000164694	0.00547543	0.000902325	1.30352	up
ENSG00000176209	0.00259117	0.000365448	-1.30262	down
ENSG00000139835	0.000238297	1.95791e-05	-1.30204	down
ENSG00000076864	0.0138983	0.00285113	1.30185	up
ENSG00000198753	0.00011409	8.07369e-06	1.30168	up
ENSG00000146731	8.13186e-05	5.46363e-06	1.30133	up
ENSG00000109805	0.000233599	1.91313e-05	1.30072	up
ENSG00000159189	0.0835276	0.0269902	-1.30071	down
ENSG00000136295	0.00466968	0.000744245	1.30051	up
ENSG00000176834	0.000313683	2.72874e-05	1.3001	up
ENSG00000087111	3.61153e-05	2.04682e-06	1.29905	up
ENSG00000184009	4.54759e-05	2.70188e-06	1.29852	up
ENSG00000179862	0.00241765	0.000336653	1.29794	up
ENSG00000110074	1.13475e-05	5.08276e-07	-1.2978	down
ENSG00000112972	0.00642063	0.00109818	-1.29762	down
ENSG00000131620	0.0202897	0.00454677	-1.29727	down
ENSG00000221963	5.20083e-06	1.99873e-07	-1.29717	down
ENSG00000112742	0.000304993	2.62986e-05	1.2965	up
ENSG00000264575	0.000839825	9.1966e-05	-1.29566	down
ENSG00000176641	0.00490365	0.000789549	-1.29531	down
ENSG00000197417	6.27358e-06	2.51076e-07	-1.29527	down
ENSG00000140416	0.00310097	0.00045327	1.29484	up
ENSG00000109861	0.0410409	0.0109047	1.29447	up
ENSG00000204370	0.00496406	0.000801688	-1.29413	down
ENSG00000143570	7.97633e-05	5.34151e-06	1.2938	up
ENSG00000171241	2.85375e-05	1.54172e-06	1.29334	up
ENSG00000175029	0.000826913	9.02703e-05	1.29326	up
ENSG00000138801	0.000723062	7.6401e-05	1.29286	up
ENSG00000153044	0.000265994	2.23366e-05	1.29181	up
ENSG00000060642	1.80036e-05	8.8992e-07	-1.29147	down
ENSG00000187109	0.0012047	0.000142512	1.29044	up
ENSG00000114554	0.00173189	0.000220025	1.28996	up
ENSG00000151725	0.001955	0.000257092	1.28972	up
ENSG00000101079	3.90302e-07	9.7584e-09	1.2892	up
ENSG00000142856	0.000982854	0.000111579	1.28884	up
ENSG00000092445	0.000363672	3.27238e-05	1.28804	up
ENSG00000123191	2.64054e-05	1.4032e-06	-1.28781	down
ENSG00000173715	9.77515e-08	1.93621e-09	1.28736	up
ENSG00000173334	0.0026745	0.000378881	-1.28693	down
ENSG00000130762	0.000616149	6.28724e-05	1.28688	up
ENSG00000255717	0.000640843	6.58451e-05	1.28644	up
ENSG00000148344	0.0168078	0.00360092	1.28598	up
ENSG00000156886	0.00925714	0.00172401	-1.28579	down
ENSG00000110660	0.00246697	0.000345015	1.28478	up
ENSG00000213809	0.000664024	6.88135e-05	-1.28411	down
ENSG00000275430	0.108476	0.0379172	1.28327	up
ENSG00000152377	0.00236149	0.000325463	1.28314	up
ENSG00000170004	0.00230948	0.00031697	1.28294	up
ENSG00000107736	2.37031e-05	1.23447e-06	-1.28254	down
ENSG00000076716	0.00293222	0.000423422	1.28196	up
ENSG00000104419	0.079056	0.0250494	1.28158	up
ENSG00000147400	2.17231e-05	1.1112e-06	1.28156	up
ENSG00000122643	3.76311e-05	2.14104e-06	1.28129	up
ENSG00000108679	0.0114619	0.0022536	1.28097	up
ENSG00000154380	0.0017493	0.000223129	1.28056	up
ENSG00000068366	0.00114135	0.000133505	1.28009	up
ENSG00000155962	0.00296815	0.000430446	-1.28001	down
ENSG00000171843	5.97031e-06	2.36566e-07	1.27973	up
ENSG00000050344	0.00355443	0.000534468	1.27878	up
ENSG00000138759	0.00274423	0.000390821	1.27847	up
ENSG00000278355	0.00214171	0.000288267	-1.27838	down
ENSG00000274636	7.84332e-05	5.23741e-06	1.27801	up
ENSG00000051180	0.000140913	1.04324e-05	1.27778	up
ENSG00000103145	0.000634696	6.51309e-05	1.27775	up
ENSG00000051128	0.000658465	6.81211e-05	1.27693	up
ENSG00000101052	2.64561e-06	9.09215e-08	1.27613	up
ENSG00000146039	0.00871736	0.00160115	-1.27593	down
ENSG00000168078	0.000761342	8.1522e-05	1.27565	up
ENSG00000147119	8.21051e-05	5.52372e-06	-1.27485	down
ENSG00000143157	0.000107591	7.55678e-06	1.27472	up
ENSG00000070404	0.00650843	0.00111636	1.27407	up
ENSG00000016391	0.000507216	4.919e-05	-1.27407	down
ENSG00000133216	0.00290404	0.000418455	1.27381	up
ENSG00000008735	0.00766205	0.0013623	1.27378	up
ENSG00000256262	0.000270577	2.2817e-05	-1.27311	down
ENSG00000115221	0.0190962	0.00421942	1.27198	up
ENSG00000165688	2.2287e-05	1.14635e-06	-1.27135	down
ENSG00000154760	4.17568e-05	2.43296e-06	1.27	up
ENSG00000040275	2.38932e-07	5.53462e-09	1.2699	up
ENSG00000075218	0.000126835	9.15488e-06	1.26963	up
ENSG00000111640	0.00221589	0.000300405	1.26917	up
ENSG00000101342	3.24582e-05	1.80228e-06	1.26779	up
ENSG00000107833	0.000928196	0.000104185	1.26722	up
ENSG00000182512	0.0024412	0.000340656	-1.26721	down
ENSG00000285394	1.04259e-06	3.08106e-08	1.26693	up
ENSG00000178053	0.00362298	0.000548936	1.26619	up
ENSG00000196935	0.00059161	5.96628e-05	1.26618	up
ENSG00000007384	0.000290981	2.48413e-05	1.26611	up
ENSG00000106089	3.26278e-05	1.81503e-06	1.26562	up
ENSG00000131473	2.40923e-05	1.26006e-06	1.26382	up
ENSG00000140092	0.000982307	0.000111474	-1.26312	down
ENSG00000221676	0.55248	0.34844	1.26295	up
ENSG00000179094	0.00085242	9.38347e-05	-1.2628	down
ENSG00000106211	0.00238183	0.000329076	1.26194	up
ENSG00000131435	0.0027795	0.000396335	1.25916	up
ENSG00000103490	0.000935942	0.000105245	1.25888	up
ENSG00000172164	0.0289931	0.00712212	-1.25875	down
ENSG00000172782	6.1499e-06	2.44768e-07	-1.25766	down
ENSG00000022267	0.000773314	8.34187e-05	-1.25735	down
ENSG00000163468	8.55625e-05	5.80168e-06	1.25729	up
ENSG00000197496	0.000778477	8.401e-05	-1.25702	down
ENSG00000116005	0.000697642	7.27597e-05	-1.25684	down
ENSG00000047634	0.000327246	2.87811e-05	-1.25646	down
ENSG00000278843	0.0156515	0.00330272	1.25602	up
ENSG00000200792	0.182471	0.0746393	1.2557	up
ENSG00000167861	0.0148448	0.00308397	1.25568	up
ENSG00000071051	0.00234367	0.000322282	1.25566	up
ENSG00000155066	0.0255149	0.00607835	1.25546	up
ENSG00000269028	0.0362603	0.00937982	-1.25539	down
ENSG00000234506	0.00412349	0.000640435	-1.25448	down
ENSG00000120254	8.0726e-05	5.42024e-06	1.25326	up
ENSG00000147419	9.42795e-07	2.75284e-08	-1.25286	down
ENSG00000094975	1.94125e-07	4.35491e-09	1.25223	up
ENSG00000013588	0.0212549	0.00482127	1.25105	up
ENSG00000105771	1.16787e-05	5.25176e-07	1.25097	up
ENSG00000174807	0.00273971	0.000389813	1.25074	up
ENSG00000139725	0.00046613	4.41018e-05	1.25039	up
ENSG00000121207	1.41766e-06	4.37736e-08	-1.25038	down
ENSG00000175309	2.71128e-08	4.51521e-10	-1.24969	down
ENSG00000230613	8.0016e-07	2.26567e-08	-1.2493	down
ENSG00000130787	3.20293e-05	1.7728e-06	1.24878	up
ENSG00000248593	2.04863e-06	6.73285e-08	1.24868	up
ENSG00000084207	0.117281	0.0419069	1.24842	up
ENSG00000105676	0.000318334	2.78286e-05	-1.24831	down
ENSG00000139318	0.000905674	0.000101137	-1.2479	down
ENSG00000135617	0.0061747	0.0010463	-1.24762	down
ENSG00000167969	0.000116174	8.27247e-06	-1.24696	down
ENSG00000144560	1.36279e-06	4.2019e-08	1.2468	up
ENSG00000154265	8.62356e-06	3.676e-07	-1.24675	down
ENSG00000156709	0.000969953	0.000109772	-1.24648	down
ENSG00000114023	0.00840177	0.00152722	-1.24634	down
ENSG00000130881	0.00210757	0.000282927	-1.24586	down
ENSG00000119403	0.00102195	0.000116785	1.24562	up
ENSG00000196526	0.000174214	1.34674e-05	1.24458	up
ENSG00000111341	0.103672	0.0357068	1.24433	up
ENSG00000154127	0.00241765	0.000336728	1.24426	up
ENSG00000011105	0.000592455	5.98003e-05	-1.24412	down
ENSG00000170634	0.000110115	7.76321e-06	-1.24368	down
ENSG00000101773	4.66122e-05	2.77969e-06	1.24252	up
ENSG00000073578	0.000708648	7.44397e-05	-1.24124	down
ENSG00000136518	0.000111347	7.855e-06	1.24122	up
ENSG00000255823	0.000551562	5.46738e-05	-1.24108	down
ENSG00000101474	0.00244784	0.000342014	-1.24059	down
ENSG00000179178	0.0419513	0.0112004	1.23904	up
ENSG00000072840	0.0048666	0.000782079	1.23899	up
ENSG00000277273	0.000648973	6.67951e-05	1.23773	up
ENSG00000084636	0.00359018	0.000542697	1.23763	up
ENSG00000167740	0.000344215	3.05841e-05	-1.2369	down
ENSG00000178623	0.00496712	0.000802404	1.23659	up
ENSG00000170425	0.00223273	0.000303234	1.23646	up
ENSG00000137070	9.72414e-05	6.71815e-06	-1.23644	down
ENSG00000166501	5.30204e-06	2.04465e-07	-1.23514	down
ENSG00000259494	0.000476631	4.54777e-05	-1.23403	down
ENSG00000106236	0.0416396	0.0111079	1.23379	up
ENSG00000170545	0.00356742	0.000537051	1.23359	up
ENSG00000214290	5.83102e-05	3.63698e-06	1.23343	up
ENSG00000171115	0.00190727	0.000249466	-1.23339	down
ENSG00000019144	0.00254992	0.000358643	1.23327	up
ENSG00000160883	0.0156656	0.00330917	-1.23316	down
ENSG00000167136	0.0168376	0.0036088	-1.2322	down
ENSG00000086289	0.0020528	0.000273671	1.23218	up
ENSG00000105738	7.96935e-06	3.36054e-07	1.2308	up
ENSG00000149257	0.00377218	0.000575874	1.22971	up
ENSG00000168904	0.000634696	6.51574e-05	-1.22956	down
ENSG00000116885	0.000287669	2.44938e-05	1.22945	up
ENSG00000152669	0.000504874	4.87969e-05	1.22867	up
ENSG00000215908	0.000196792	1.55939e-05	-1.22833	down
ENSG00000272143	1.57869e-05	7.63611e-07	-1.22797	down
ENSG00000135469	0.00369553	0.000561573	-1.22765	down
ENSG00000153944	0.00397829	0.000613843	1.22736	up
ENSG00000117143	0.0113676	0.00222852	-1.22662	down
ENSG00000182240	0.00965792	0.00181486	1.22653	up
ENSG00000232677	0.00424092	0.000663058	1.22623	up
ENSG00000178573	0.00205817	0.000274625	-1.22608	down
ENSG00000143382	0.00436078	0.000686537	-1.22524	down
ENSG00000106290	1.69612e-05	8.29403e-07	1.22519	up
ENSG00000117472	0.109102	0.0381885	1.22422	up
ENSG00000179750	0.0434495	0.0117433	1.22273	up
ENSG00000253729	0.000439058	4.09423e-05	1.22263	up
ENSG00000167656	0.244641	0.109861	1.22247	up
ENSG00000005243	0.00883806	0.00162839	-1.22229	down
ENSG00000121152	5.55196e-08	1.01043e-09	1.22125	up
ENSG00000203760	0.00427999	0.00067117	1.22117	up
ENSG00000173210	0.00189953	0.000248118	-1.22085	down
ENSG00000132763	0.000142969	1.06415e-05	-1.22049	down
ENSG00000135245	0.00720338	0.00126229	1.22029	up
ENSG00000115919	0.0597832	0.0175154	-1.21977	down
ENSG00000158402	0.000596192	6.02302e-05	1.21957	up
ENSG00000137809	0.0018647	0.000242334	1.21917	up
ENSG00000184162	1.90094e-05	9.46356e-07	1.21881	up
ENSG00000272620	0.00858792	0.00157282	1.21868	up
ENSG00000088827	0.00180806	0.000232538	-1.21844	down
ENSG00000128595	0.000582448	5.8514e-05	1.2178	up
ENSG00000100290	0.0243018	0.00572174	1.21778	up
ENSG00000221926	8.65371e-05	5.88306e-06	1.21719	up
ENSG00000102897	9.34493e-05	6.41901e-06	-1.21672	down
ENSG00000205593	5.01935e-05	3.02873e-06	1.21637	up
ENSG00000239672	0.000495634	4.77068e-05	1.21616	up
ENSG00000134042	3.65842e-07	9.03373e-09	-1.21601	down
ENSG00000116212	0.00130237	0.000156942	1.21507	up
ENSG00000167535	0.000682434	7.09324e-05	1.21471	up
ENSG00000100311	0.000168568	1.29639e-05	1.21468	up
ENSG00000150753	0.000707959	7.43361e-05	1.21465	up
ENSG00000137992	1.7571e-06	5.65053e-08	-1.21393	down
ENSG00000108639	0.000231754	1.89392e-05	1.21381	up
ENSG00000164934	0.000894572	9.97394e-05	1.21354	up
ENSG00000188833	9.70804e-05	6.70274e-06	-1.21318	down
ENSG00000164741	0.000383021	3.47862e-05	-1.21309	down
ENSG00000170743	1.2052e-06	3.62341e-08	-1.2123	down
ENSG00000163017	0.063859	0.0190814	1.21219	up
ENSG00000105254	7.61257e-05	5.04747e-06	1.21147	up
ENSG00000109466	0.00424092	0.000662879	-1.21121	down
ENSG00000161847	1.0934e-07	2.19763e-09	1.21102	up
ENSG00000180425	9.53274e-06	4.13515e-07	-1.21088	down
ENSG00000105784	1.11149e-05	4.96877e-07	-1.2104	down
ENSG00000101204	1.44135e-06	4.45685e-08	-1.20998	down
ENSG00000124939	0.0263876	0.00633172	1.20941	up
ENSG00000137142	0.0269676	0.00651377	1.20912	up
ENSG00000164512	6.79341e-09	9.06268e-11	-1.20833	down
ENSG00000165672	0.000166695	1.27777e-05	-1.20761	down
ENSG00000150093	0.00850565	0.00155155	1.20715	up
ENSG00000197448	0.000382443	3.47169e-05	-1.20679	down
ENSG00000104951	0.00140732	0.000172464	1.20614	up
ENSG00000145103	0.00015784	1.20273e-05	1.20606	up
ENSG00000019991	0.0295489	0.00728738	-1.20591	down
ENSG00000041982	0.0355896	0.00916694	1.20587	up
ENSG00000107731	0.00140241	0.0001716	1.20563	up
ENSG00000151090	0.000131999	9.63261e-06	-1.2056	down
ENSG00000152076	0.00010389	7.2509e-06	1.20446	up
ENSG00000089351	0.000474941	4.52745e-05	1.20432	up
ENSG00000274286	5.02738e-06	1.90986e-07	-1.20368	down
ENSG00000273889	4.50038e-05	2.66587e-06	1.20337	up
ENSG00000143569	4.52807e-05	2.68607e-06	1.20336	up
ENSG00000178425	0.000706434	7.40511e-05	-1.20303	down
ENSG00000245910	0.0189758	0.00419029	1.203	up
ENSG00000114021	0.00490247	0.000789143	-1.20273	down
[truncated: 20,639 more rows]
