# Supplementary material for: Bioinformatics and system biology approaches to determine the connection of SARS-CoV-2 infection and intrahepatic cholangiocarcinoma
Source: PLoS One. 2024 Apr 22;19(4):e0300441. doi: 10.1371/journal.pone.0300441 (PMC11034673; doi:10.1371/journal.pone.0300441)
Supplement: S2 Table — (XLSX) [file pone.0300441.s002.xlsx]

## Sheet: GSE152418_DEGs
Gene	FDR	P.Value	logFC	up/down
ENSG00000145723	4.17e-07	6.47e-10	6.70942	up
ENSG00000277057	0.0026091	0.000169402	5.40772	up
ENSG00000100749	0.000716322	3.2e-05	5.07276	up
ENSG00000239701	9.65e-08	2.86e-11	4.92955	up
ENSG00000274895	6.48e-08	1.71e-11	4.83281	up
ENSG00000137207	0.000850965	4.01e-05	4.78267	up
ENSG00000253078	0.00317215	0.000217652	4.76321	up
ENSG00000165915	0.000347725	1.24e-05	4.72492	up
ENSG00000279534	4.66e-07	7.92e-10	4.71937	up
ENSG00000007001	0.00102708	5.1e-05	4.672	up
ENSG00000277490	0.0253769	0.0031909	4.55084	up
ENSG00000272175	0.0242115	0.00299562	4.54821	up
ENSG00000283419	0.00653265	0.00054893	4.478	up
ENSG00000257660	7.44e-06	5.87e-08	4.39827	up
ENSG00000170448	0.00114079	5.86e-05	4.29383	up
ENSG00000232743	4.81e-07	8.48e-10	4.20365	up
ENSG00000215547	0.00156	8.79e-05	4.19383	up
ENSG00000283920	0.00103911	5.19e-05	4.19294	up
ENSG00000183615	1.24e-06	3.59e-09	4.09333	up
ENSG00000129816	0.00307504	0.00020903	4.05203	up
ENSG00000210194	0.0365149	0.00518031	4.04727	up
ENSG00000229832	8.79e-06	7.69e-08	4.04324	up
ENSG00000258488	0.00139835	7.65e-05	4.04266	up
ENSG00000285518	6.25e-07	1.25e-09	3.99599	up
ENSG00000135577	2.27e-05	3.06e-07	3.94323	up
ENSG00000288728	5.4e-06	3.55e-08	3.90484	up
ENSG00000134538	5.77e-06	3.99e-08	3.86511	up
ENSG00000260477	2.33e-06	9.49e-09	3.78702	up
ENSG00000274764	0.000257954	8.39e-06	3.78134	up
ENSG00000154839	0.000222868	6.96e-06	3.76374	up
ENSG00000139537	0.00201233	0.000121603	3.65765	up
ENSG00000205629	8.86e-06	7.76e-08	3.62196	up
ENSG00000175582	0.00704388	0.000604179	3.61227	up
ENSG00000174788	0.000146578	4e-06	3.60526	up
ENSG00000258493	6.02e-07	1.19e-09	3.58788	up
ENSG00000273381	0.00352873	0.000248825	3.57392	up
ENSG00000177963	0.000156599	4.38e-06	3.57113	up
ENSG00000277862	0.000167227	4.78e-06	3.53448	up
ENSG00000168679	8.55e-07	2.03e-09	3.52499	up
ENSG00000229717	0.000239528	7.63e-06	3.50282	up
ENSG00000121350	1.11e-05	1.08e-07	3.48668	up
ENSG00000277276	5.11e-07	9.4e-10	3.42502	up
ENSG00000224765	1.04e-06	2.65e-09	3.39711	up
ENSG00000285301	0.0028213	0.000187411	3.35233	up
ENSG00000119707	2.57e-08	1.27e-12	3.31173	up
ENSG00000074356	0.000602424	2.55e-05	3.31094	up
ENSG00000249721	0.00673599	0.000570222	-3.3007	down
ENSG00000091947	4.46e-07	7.35e-10	3.2953	up
ENSG00000285527	4.26e-06	2.47e-08	3.29226	up
ENSG00000260034	0.000803613	3.71e-05	3.26172	up
ENSG00000128973	4.03e-07	5.85e-10	3.25365	up
ENSG00000284201	3.5e-08	4.16e-12	3.24144	up
ENSG00000272223	2.32e-07	2.1e-10	3.23491	up
ENSG00000266712	4.83e-06	2.96e-08	3.22986	up
ENSG00000257653	2.66e-05	3.84e-07	3.22967	up
ENSG00000282977	0.000231423	7.31e-06	3.22089	up
ENSG00000259500	4.41e-06	2.6e-08	3.2103	up
ENSG00000261796	3.16e-07	3.07e-10	3.21029	up
ENSG00000283729	7.68e-05	1.67e-06	3.20481	up
ENSG00000146005	0.00320997	0.000221111	-3.16816	down
ENSG00000282090	0.00071448	3.18e-05	3.16201	up
ENSG00000282349	7.37e-08	2.06e-11	3.15406	up
ENSG00000285947	3.68e-05	6.13e-07	3.15152	up
ENSG00000270082	0.000284501	9.48e-06	3.12936	up
ENSG00000285804	2.09e-07	1.59e-10	3.11631	up
ENSG00000283743	1.32e-07	6.42e-11	3.11125	up
ENSG00000275441	4.11e-06	2.32e-08	3.10801	up
ENSG00000282199	1.04e-06	2.72e-09	3.10031	up
ENSG00000183762	2.29e-07	2e-10	3.10019	up
ENSG00000267652	3.65e-05	6.05e-07	3.09978	up
ENSG00000279629	1.04e-06	2.67e-09	3.09043	up
ENSG00000139835	1.91e-06	6.9e-09	3.08667	up
ENSG00000277096	2.09e-07	1.56e-10	3.08012	up
ENSG00000138347	1.88e-05	2.33e-07	3.07257	up
ENSG00000256021	9.06e-06	8.06e-08	3.05771	up
ENSG00000288983	1.7e-06	5.96e-09	3.03486	up
ENSG00000252475	0.00598816	0.000492706	3.03041	up
ENSG00000146399	7.29e-05	1.55e-06	3.02908	up
ENSG00000102452	8.51e-05	1.91e-06	-3.02682	down
ENSG00000284901	7.07e-07	1.53e-09	3.02468	up
ENSG00000286039	0.000143839	3.91e-06	3.02186	up
ENSG00000253347	7.49e-06	5.98e-08	2.97883	up
ENSG00000236284	2e-07	1.4e-10	2.9754	up
ENSG00000200997	0.000213326	6.56e-06	2.961	up
ENSG00000122966	3.92e-08	7.8e-12	2.95688	up
ENSG00000275905	8.2e-07	1.91e-09	2.94686	up
ENSG00000215333	3.65e-05	6.06e-07	2.94369	up
ENSG00000177910	1.26e-05	1.3e-07	2.94166	up
ENSG00000289236	1.93e-05	2.41e-07	2.93223	up
ENSG00000202254	3.42e-06	1.72e-08	2.91487	up
ENSG00000106484	2.26e-07	1.88e-10	2.91175	up
ENSG00000283725	7.61e-06	6.14e-08	2.90845	up
ENSG00000283997	1.32e-07	5.23e-11	2.90429	up
ENSG00000004779	4.1e-07	6.13e-10	2.89767	up
ENSG00000288353	1.81e-05	2.2e-07	-2.89757	down
ENSG00000229403	5.62e-07	1.08e-09	2.88699	up
ENSG00000244733	3.66e-07	5.01e-10	2.87627	up
ENSG00000214992	3.17e-07	3.22e-10	2.86867	up
ENSG00000229980	1.07e-05	1.04e-07	2.86005	up
ENSG00000288776	3.23e-06	1.58e-08	2.85395	up
ENSG00000157551	0.000153479	4.24e-06	2.84405	up
ENSG00000238419	3.25e-05	5.17e-07	2.83669	up
ENSG00000199570	3.4e-07	3.96e-10	2.83562	up
ENSG00000004700	3.89e-05	6.65e-07	2.82996	up
ENSG00000226536	0.000477359	1.89e-05	2.81639	up
ENSG00000229324	3.17e-07	3.31e-10	2.81347	up
ENSG00000128872	0.00273232	0.000179442	2.81051	up
ENSG00000262372	2.52e-06	1.09e-08	2.80283	up
ENSG00000284333	5.74e-06	3.86e-08	2.79292	up
ENSG00000281356	1.86e-05	2.29e-07	2.79283	up
ENSG00000287773	2.14e-06	8.11e-09	2.79029	up
ENSG00000198077	0.00529466	0.000421572	-2.78798	down
ENSG00000275346	4.21e-07	6.59e-10	2.78087	up
ENSG00000267420	2.02e-05	2.59e-07	2.77278	up
ENSG00000284342	2.06e-05	2.69e-07	2.77274	up
ENSG00000259608	3.79e-05	6.39e-07	2.76682	up
ENSG00000264151	3.98e-06	2.21e-08	2.75881	up
ENSG00000150627	0.000523874	2.12e-05	2.75235	up
ENSG00000232146	1.95e-05	2.46e-07	2.73899	up
ENSG00000199843	2.35e-06	9.62e-09	2.73654	up
ENSG00000149499	5.47e-06	3.63e-08	2.73189	up
ENSG00000250387	0.115191	0.0255374	2.72812
ENSG00000288125	6.48e-08	1.57e-11	2.71962	up
ENSG00000237705	2.17e-07	1.72e-10	2.71431	up
ENSG00000276790	0.000118166	3.02e-06	2.71185	up
ENSG00000117691	7.01e-06	5.39e-08	2.70553	up
ENSG00000269365	1.1e-06	3.02e-09	2.6976	up
ENSG00000165272	0.00463836	0.000354663	-2.69267	down
ENSG00000228833	4.74e-07	8.2e-10	2.6799	up
ENSG00000168591	4.01e-06	2.24e-08	2.67874	up
ENSG00000168066	2.57e-08	9.75e-13	2.67008	up
ENSG00000231867	0.000179889	5.26e-06	2.66684	up
ENSG00000213739	1.55e-07	9.2e-11	2.66381	up
ENSG00000274849	3.98e-06	2.21e-08	2.65654	up
ENSG00000178607	9.56e-06	8.71e-08	2.65362	up
ENSG00000237344	0.00780226	0.000691343	2.64938	up
ENSG00000290017	0.00011315	2.83e-06	2.64849	up
ENSG00000286900	1.04e-06	2.59e-09	2.64811	up
ENSG00000285090	2.13e-06	7.99e-09	2.64216	up
ENSG00000263666	1.32e-07	6.54e-11	2.6336	up
ENSG00000238285	1.47e-05	1.63e-07	2.63352	up
ENSG00000264745	6.76e-05	1.38e-06	2.63264	up
ENSG00000102858	1.48e-07	8.06e-11	2.63215	up
ENSG00000156194	6.81e-05	1.4e-06	2.62808	up
ENSG00000151327	1.13e-07	4.28e-11	2.62439	up
ENSG00000236445	1.02e-07	3.59e-11	2.6149	up
ENSG00000275527	0.000886679	4.23e-05	2.60568	up
ENSG00000198283	1.73e-05	2.07e-07	2.60236	up
ENSG00000224356	2.35e-06	9.75e-09	2.59094	up
ENSG00000277778	1.02e-07	3.7e-11	2.58979	up
ENSG00000205363	0.00011854	3.03e-06	2.58903	up
ENSG00000175336	0.000409463	1.54e-05	2.58659	up
ENSG00000282093	1.32e-07	6.13e-11	2.58615	up
ENSG00000146926	5.29e-06	3.35e-08	2.58197	up
ENSG00000132405	6.18e-06	4.4e-08	2.57949	up
ENSG00000166562	0.00026101	8.5e-06	-2.57039	down
ENSG00000204481	0.000101469	2.44e-06	2.56997	up
ENSG00000237737	5.1e-05	9.54e-07	2.5696	up
ENSG00000272040	0.000341741	1.21e-05	2.56773	up
ENSG00000176547	3.67e-05	6.11e-07	-2.55619	down
ENSG00000280087	0.000767433	3.5e-05	2.55424	up
ENSG00000274700	0.01359	0.00140193	2.54958	up
ENSG00000132275	0.000204554	6.2e-06	-2.5444	down
ENSG00000271897	1.7e-06	5.95e-09	2.53979	up
ENSG00000206491	2.63e-07	2.46e-10	2.5374	up
ENSG00000285404	0.0141853	0.00147955	2.527	up
ENSG00000164743	1.55e-07	9.05e-11	-2.52501	down
ENSG00000202379	6.02e-07	1.18e-09	2.52003	up
ENSG00000232875	0.0100611	0.000954825	-2.52002	down
ENSG00000231728	3.5e-08	4.75e-12	2.51539	up
ENSG00000220744	2.22e-06	8.88e-09	2.50691	up
ENSG00000283870	0.0107579	0.00103957	2.50635	up
ENSG00000251865	0.00417861	0.000309352	2.50485	up
ENSG00000286629	7.16e-05	1.5e-06	2.50347	up
ENSG00000262829	3.33e-05	5.34e-07	2.49993	up
ENSG00000267627	6.32e-05	1.25e-06	2.49185	up
ENSG00000270299	0.000290539	9.74e-06	2.47475	up
ENSG00000225658	0.00607809	0.000502866	2.4741	up
ENSG00000264080	4.16e-06	2.37e-08	2.47371	up
ENSG00000230929	0.000335898	1.18e-05	2.47316	up
ENSG00000236464	3.75e-05	6.3e-07	2.46352	up
ENSG00000207196	8.26e-07	1.93e-09	2.4587	up
ENSG00000226180	0.00704872	0.00060471	2.45583	up
ENSG00000214435	6.18e-06	4.4e-08	2.45424	up
ENSG00000249771	0.000197343	5.92e-06	2.43907	up
ENSG00000249981	0.0429079	0.0064793	2.43748	up
ENSG00000249479	3.66e-07	4.91e-10	2.43537	up
ENSG00000290348	1.55e-07	9.2e-11	2.43448	up
ENSG00000189377	2.26e-07	1.94e-10	2.43009	up
ENSG00000273144	5.12e-07	9.59e-10	2.42438	up
ENSG00000229428	0.00121824	6.4e-05	2.4152	up
ENSG00000223828	4.41e-06	2.61e-08	2.40478	up
ENSG00000231015	0.00194386	0.000116344	2.40253	up
ENSG00000163701	0.000226238	7.1e-06	2.40179	up
ENSG00000189375	2.15e-06	8.32e-09	2.40119	up
ENSG00000271547	0.00146383	8.11e-05	2.39525	up
ENSG00000037474	4.02e-05	6.99e-07	2.39242	up
ENSG00000217809	0.000649743	2.84e-05	2.38897	up
ENSG00000242308	0.000114139	2.88e-06	2.38473	up
ENSG00000213117	1.8e-05	2.17e-07	2.38043	up
ENSG00000253283	2.45e-06	1.06e-08	2.38039	up
ENSG00000204577	0.0039916	0.000292251	2.37921	up
ENSG00000236222	6.18e-06	4.38e-08	2.36994	up
ENSG00000275387	0.0255717	0.00322159	2.36972	up
ENSG00000282595	0.000196887	5.89e-06	2.36079	up
ENSG00000224944	5.4e-06	3.53e-08	2.35921	up
ENSG00000270304	6.95e-06	5.24e-08	2.35516	up
ENSG00000205867	0.00157868	8.93e-05	-2.3423	down
ENSG00000196700	0.0765322	0.0143926	-2.33953
ENSG00000186416	8.36e-06	7.11e-08	2.3394	up
ENSG00000217372	3.68e-07	5.1e-10	2.33889	up
ENSG00000169297	0.0138697	0.00143878	-2.33025	down
ENSG00000164326	0.000410003	1.54e-05	2.323	up
ENSG00000252178	0.00012194	3.17e-06	2.32237	up
ENSG00000290426	7.9e-07	1.8e-09	2.32174	up
ENSG00000198604	0.000150106	4.12e-06	2.31391	up
ENSG00000248586	0.000663917	2.91e-05	2.31199	up
ENSG00000223729	0.0610033	0.0104519	2.30531
ENSG00000139112	1.29e-06	3.79e-09	2.30003	up
ENSG00000248692	0.067761	0.0120329	2.29951
ENSG00000284244	0.0107994	0.00104536	2.29355	up
ENSG00000100068	4.29e-06	2.51e-08	-2.2927	down
ENSG00000250280	4.03e-05	7.02e-07	2.29112	up
ENSG00000287032	0.0635121	0.0110241	2.28708
ENSG00000273991	4.03e-07	5.81e-10	2.28639	up
ENSG00000100462	0.00413122	0.000305129	2.28518	up
ENSG00000119725	4.81e-07	8.48e-10	2.28087	up
ENSG00000180066	0.000408061	1.53e-05	-2.27814	down
ENSG00000257762	2.67e-06	1.18e-08	2.27725	up
ENSG00000175857	0.000301871	1.03e-05	2.27265	up
ENSG00000264246	0.000721528	3.23e-05	2.26789	up
ENSG00000244251	3.17e-07	3.41e-10	2.26769	up
ENSG00000212460	5.12e-07	9.61e-10	2.25946	up
ENSG00000225032	0.000630918	2.72e-05	2.24142	up
ENSG00000252574	0.000762012	3.46e-05	2.23295	up
ENSG00000287787	1.27e-06	3.71e-09	2.2299	up
ENSG00000258693	0.00731712	0.000635213	-2.2293	down
ENSG00000273373	0.00227816	0.000142809	2.22863	up
ENSG00000285595	0.000402015	1.5e-05	2.22487	up
ENSG00000284347	0.000867306	4.11e-05	2.22158	up
ENSG00000278214	0.000971338	4.74e-05	2.22146	up
ENSG00000106331	5.11e-07	9.43e-10	2.21693	up
ENSG00000225622	5.29e-06	3.4e-08	-2.21578	down
ENSG00000274515	1.58e-06	5.28e-09	2.21555	up
ENSG00000129535	0.0433175	0.00657155	-2.21255	down
ENSG00000227600	8.02e-05	1.78e-06	2.20591	up
ENSG00000167257	3.18e-06	1.54e-08	2.20535	up
ENSG00000255448	8.18e-05	1.82e-06	2.20459	up
ENSG00000198580	0.0055187	0.000444348	2.20297	up
ENSG00000206767	0.000619627	2.65e-05	2.20022	up
ENSG00000259384	0.00248245	0.000158848	2.19751	up
ENSG00000243824	0.000433086	1.66e-05	2.19563	up
ENSG00000281775	2.08e-05	2.74e-07	2.1953	up
ENSG00000233452	3.17e-07	3.37e-10	2.19266	up
ENSG00000270475	6.62e-07	1.4e-09	2.18465	up
ENSG00000169908	8.74e-05	1.99e-06	2.18377	up
ENSG00000286685	0.00379601	0.000274052	2.18336	up
ENSG00000249662	2.55e-05	3.61e-07	2.18259	up
ENSG00000284586	7.73e-06	6.33e-08	2.17926	up
ENSG00000113262	1.72e-05	2.04e-07	2.16888	up
ENSG00000049167	0.0160056	0.00173271	2.16843	up
ENSG00000267638	0.000271874	8.96e-06	2.16647	up
ENSG00000263276	0.0022945	0.000144212	2.1567	up
ENSG00000264623	0.012863	0.00130828	2.15519	up
ENSG00000258331	0.00141438	7.76e-05	2.15059	up
ENSG00000282251	1.4e-05	1.51e-07	2.14607	up
ENSG00000137338	0.000586506	2.46e-05	2.14191	up
ENSG00000172377	0.0031863	0.00021927	2.14148	up
ENSG00000275610	6.45e-06	4.73e-08	2.13855	up
ENSG00000283955	7.31e-06	5.72e-08	2.13716	up
ENSG00000222524	0.00772266	0.000682381	-2.13607	down
ENSG00000289011	0.00177754	0.000103241	2.1326	up
ENSG00000249239	4.88e-05	9.02e-07	-2.13066	down
ENSG00000268148	0.0586305	0.00990042	-2.12962
ENSG00000136167	2.15e-06	8.29e-09	2.12736	up
ENSG00000084652	0.0928583	0.0189793	2.12343
ENSG00000239620	0.000482813	1.91e-05	2.11929	up
ENSG00000229854	0.000384529	1.41e-05	2.11417	up
ENSG00000252611	0.000685259	3.03e-05	-2.11128	down
ENSG00000259977	0.000211424	6.48e-06	2.10998	up
ENSG00000274107	5.37e-07	1.02e-09	2.10425	up
ENSG00000165078	0.000211737	6.5e-06	2.09643	up
ENSG00000201405	0.000509214	2.05e-05	2.07596	up
ENSG00000150625	0.0215179	0.0025623	-2.07509	down
ENSG00000289087	0.00208235	0.000127206	2.06775	up
ENSG00000163319	5.08e-06	3.19e-08	2.06476	up
ENSG00000253985	0.0258002	0.00325888	2.06207	up
ENSG00000275871	0.000623599	2.67e-05	-2.05273	down
ENSG00000200175	0.000123252	3.21e-06	2.04997	up
ENSG00000217261	1.84e-05	2.25e-07	2.04697	up
ENSG00000278145	3.97e-06	2.18e-08	2.04375	up
ENSG00000235407	5.91e-05	1.15e-06	-2.03941	down
ENSG00000188959	0.00152741	8.56e-05	-2.03637	down
ENSG00000233076	0.00250099	0.000160323	-2.03331	down
ENSG00000275568	2.57e-05	3.64e-07	2.03106	up
ENSG00000082014	0.00137193	7.47e-05	2.02739	up
ENSG00000275320	0.000251041	8.11e-06	2.02593	up
ENSG00000252366	0.0181027	0.00204975	2.01716	up
ENSG00000176919	2.35e-06	9.74e-09	2.01705	up
ENSG00000176845	8.35e-06	7.09e-08	2.01692	up
ENSG00000148795	0.000725845	3.25e-05	2.00762	up
ENSG00000111786	5.29e-06	3.4e-08	2.00758	up
ENSG00000229676	2.35e-06	9.73e-09	1.99852	up
ENSG00000255112	0.000234031	7.41e-06	-1.99824	down
ENSG00000286770	1.4e-05	1.51e-07	-1.99704	down
ENSG00000113209	0.00889934	0.000817151	1.98937	up
ENSG00000239040	0.00143194	7.89e-05	1.96556	up
ENSG00000159761	0.00600156	0.000494245	-1.9646	down
ENSG00000180934	0.00362457	0.000257673	1.96348	up
ENSG00000169359	0.00018845	5.58e-06	1.9624	up
ENSG00000247746	2.75e-05	4.06e-07	1.9602	up
ENSG00000205449	1.42e-06	4.52e-09	-1.95997	down
ENSG00000137216	4.41e-06	2.62e-08	1.95446	up
ENSG00000275759	0.00110992	5.64e-05	-1.94769	down
ENSG00000285697	6.45e-06	4.76e-08	-1.94769	down
ENSG00000173928	0.000102342	2.47e-06	1.94652	up
ENSG00000227011	1.2e-05	1.21e-07	1.94141	up
ENSG00000185379	0.00809773	0.000724195	1.93527	up
ENSG00000125445	0.00364928	0.000260323	1.93353	up
ENSG00000248765	0.000291893	9.81e-06	1.93334	up
ENSG00000171564	7.56e-07	1.66e-09	1.92924	up
ENSG00000282414	0.388054	0.175575	1.92807
ENSG00000250249	0.00346562	0.000243404	1.92678	up
ENSG00000234259	0.000998097	4.9e-05	1.92396	up
ENSG00000214890	4.26e-05	7.59e-07	1.92331	up
ENSG00000276097	1.21e-06	3.42e-09	-1.92192	down
ENSG00000070526	0.000564917	2.34e-05	-1.91957	down
ENSG00000227195	0.0792528	0.0151014	1.91944
ENSG00000224339	0.000157349	4.41e-06	1.91075	up
ENSG00000182315	1.4e-05	1.52e-07	1.91019	up
ENSG00000285822	1.17e-05	1.16e-07	1.91018	up
ENSG00000237235	0.000650181	2.84e-05	1.90621	up
ENSG00000283395	0.000581925	2.44e-05	1.90434	up
ENSG00000236514	0.0100823	0.000957501	1.90238	up
ENSG00000207467	0.00196909	0.000118321	1.89784	up
ENSG00000221944	0.002738	0.000180253	1.89273	up
ENSG00000231582	0.000121166	3.13e-06	-1.89041	down
ENSG00000266149	0.00211227	0.000129556	1.88976	up
ENSG00000108510	0.00192727	0.000114896	-1.88168	down
ENSG00000260493	0.00267225	0.000174339	1.88076	up
ENSG00000137573	0.00056883	2.36e-05	1.87804	up
ENSG00000242866	3.79e-05	6.41e-07	-1.87527	down
ENSG00000258455	0.00128221	6.86e-05	-1.86865	down
ENSG00000175455	0.00304124	0.00020618	1.86809	up
ENSG00000219433	2.15e-05	2.86e-07	-1.868	down
ENSG00000280449	0.0335132	0.00459872	1.86688	up
ENSG00000274624	0.000684204	3.02e-05	1.86091	up
ENSG00000286257	1.72e-05	2.04e-07	1.86021	up
ENSG00000107937	2.17e-06	8.58e-09	1.85917	up
ENSG00000166451	1.65e-05	1.91e-07	1.85844	up
ENSG00000264954	0.0551462	0.00913354	1.85362
ENSG00000196177	0.000204817	6.22e-06	1.85306	up
ENSG00000231467	6.39e-06	4.64e-08	1.85261	up
ENSG00000253305	0.00344513	0.000241794	1.85039	up
ENSG00000282687	0.00720675	0.000622662	1.83745	up
ENSG00000260729	3.25e-05	5.15e-07	-1.83475	down
ENSG00000157514	1.5e-06	4.85e-09	1.83311	up
ENSG00000224953	0.00796629	0.000709553	1.82794	up
ENSG00000247911	0.0512768	0.00827177	1.82791
ENSG00000187848	0.00159696	9.06e-05	-1.82546	down
ENSG00000279509	0.00162718	9.26e-05	1.82477	up
ENSG00000228048	0.00102973	5.13e-05	1.82355	up
ENSG00000181984	0.000774659	3.54e-05	1.82311	up
ENSG00000279012	0.0431466	0.00653424	1.82276	up
ENSG00000262155	7.43e-05	1.59e-06	-1.82251	down
ENSG00000226431	0.00275463	0.00018183	1.82209	up
ENSG00000258731	0.0124853	0.00125567	1.81997	up
ENSG00000262634	0.0135992	0.00140315	-1.81928	down
ENSG00000236544	0.000641945	2.79e-05	1.81892	up
ENSG00000285528	7.78e-05	1.7e-06	1.81647	up
ENSG00000226450	0.000375875	1.37e-05	1.81448	up
ENSG00000101126	0.000663195	2.91e-05	1.81076	up
ENSG00000259489	0.0441293	0.00675166	1.80528	up
ENSG00000131264	7.01e-06	5.4e-08	1.80352	up
ENSG00000264041	0.368249	0.163467	1.80251
ENSG00000290751	0.000981996	4.8e-05	1.79986	up
ENSG00000270797	3.01e-05	4.62e-07	1.79947	up
ENSG00000287779	8.49e-05	1.91e-06	1.79768	up
ENSG00000272676	1.58e-05	1.81e-07	-1.79147	down
ENSG00000284807	0.140326	0.0345295	-1.79008
ENSG00000213352	0.000776818	3.55e-05	1.78752	up
ENSG00000267282	0.000325461	1.13e-05	1.78631	up
ENSG00000237818	0.00117575	6.1e-05	1.78613	up
ENSG00000280033	9.72e-06	8.93e-08	-1.7848	down
ENSG00000269604	0.00415232	0.000307098	-1.783	down
ENSG00000237103	0.00690043	0.000588008	1.77731	up
ENSG00000251101	0.000335307	1.17e-05	-1.77513	down
ENSG00000243373	0.00737936	0.000643048	1.77512	up
ENSG00000253573	0.0027374	0.000180169	-1.77388	down
ENSG00000254321	0.0345252	0.00478823	-1.77107	down
ENSG00000231555	0.000101295	2.44e-06	1.76837	up
ENSG00000150093	0.0201223	0.00234672	1.76631	up
ENSG00000160439	0.0352748	0.0049294	1.76591	up
ENSG00000216853	2.77e-06	1.24e-08	1.76563	up
ENSG00000133392	0.0349315	0.00486201	1.76472	up
ENSG00000199731	0.000435277	1.67e-05	1.7632	up
ENSG00000229102	0.00303944	0.000205959	1.76215	up
ENSG00000211706	8.88e-06	7.81e-08	-1.76175	down
ENSG00000290663	0.00321511	0.000221624	1.76151	up
ENSG00000238649	9.85e-05	2.35e-06	1.75548	up
ENSG00000277887	0.0148582	0.00156949	1.75471	up
ENSG00000135960	7.57e-06	6.07e-08	1.75253	up
ENSG00000258083	0.000331429	1.16e-05	1.75108	up
ENSG00000224217	0.0132796	0.00136034	1.75033	up
ENSG00000162526	0.00192823	0.000115091	1.74813	up
ENSG00000164961	0.000251041	8.1e-06	1.74704	up
ENSG00000239745	0.000613853	2.62e-05	1.74241	up
ENSG00000268677	0.00465805	0.000357089	-1.7372	down
ENSG00000280929	0.00398834	0.000291733	1.73472	up
ENSG00000275269	0.000231736	7.32e-06	1.73429	up
ENSG00000255892	0.0001256	3.28e-06	1.73236	up
ENSG00000197549	1.06e-05	1.01e-07	1.72989	up
ENSG00000236966	0.000662963	2.91e-05	-1.72921	down
ENSG00000223806	0.000968756	4.73e-05	1.72896	up
ENSG00000234985	0.00016779	4.81e-06	-1.72863	down
ENSG00000248266	0.00146328	8.1e-05	1.72673	up
ENSG00000262801	1.25e-05	1.28e-07	1.72666	up
ENSG00000161653	0.0103246	0.000988852	1.72541	up
ENSG00000271849	0.000610284	2.59e-05	1.72505	up
ENSG00000222281	0.000958979	4.67e-05	1.72119	up
ENSG00000102048	0.0199714	0.0023222	1.72016	up
ENSG00000227087	1.24e-05	1.27e-07	1.71466	up
ENSG00000262503	0.0167209	0.00183383	1.71362	up
ENSG00000243686	0.0208271	0.00245122	1.71342	up
ENSG00000227782	0.0234074	0.00286445	1.71164	up
ENSG00000125870	3.57e-05	5.86e-07	1.70665	up
ENSG00000204455	0.000933611	4.51e-05	-1.70433	down
ENSG00000260131	0.00184177	0.000108473	1.70376	up
ENSG00000279476	0.00217744	0.000134702	1.70375	up
ENSG00000288570	0.0243577	0.00302169	-1.70148	down
ENSG00000164283	4.8e-05	8.76e-07	1.69658	up
ENSG00000211455	0.000456325	1.78e-05	-1.69637	down
ENSG00000225737	0.00171413	9.87e-05	1.69526	up
ENSG00000280057	0.0495585	0.00792832	-1.69428	down
ENSG00000078674	0.0335788	0.00461271	1.68745	up
ENSG00000226016	3.92e-06	2.14e-08	1.68695	up
ENSG00000221400	0.000641527	2.79e-05	1.68679	up
ENSG00000257415	2.6e-05	3.72e-07	1.68621	up
ENSG00000274567	0.000293485	9.88e-06	1.6857	up
ENSG00000277656	0.00284924	0.000189925	-1.68458	down
ENSG00000266188	0.00135171	7.32e-05	1.68404	up
ENSG00000233179	0.000194444	5.81e-06	-1.68202	down
ENSG00000212240	4.29e-05	7.67e-07	-1.68193	down
ENSG00000101745	0.128888	0.0298903	1.6816
ENSG00000286444	0.147714	0.0378541	-1.68131
ENSG00000261445	0.000611175	2.6e-05	-1.67926	down
ENSG00000286306	0.000952718	4.63e-05	1.67887	up
ENSG00000222303	0.188455	0.053161	1.67626
ENSG00000284381	0.0183	0.00208046	1.67322	up
ENSG00000248717	0.0125042	0.00125901	1.6726	up
ENSG00000255353	0.000291244	9.78e-06	1.67227	up
ENSG00000258875	0.000884833	4.22e-05	1.67215	up
ENSG00000231876	0.115317	0.0255801	-1.66805
ENSG00000166579	0.000927943	4.48e-05	-1.66585	down
ENSG00000283439	0.0227633	0.00275346	-1.66441	down
ENSG00000273026	6.23e-05	1.23e-06	-1.6644	down
ENSG00000236579	0.00612225	0.000507695	-1.66371	down
ENSG00000201318	0.313335	0.116834	1.66361
ENSG00000283093	0.00918745	0.000850721	-1.66311	down
ENSG00000252042	9.78e-05	2.32e-06	-1.66268	down
ENSG00000170275	0.0219518	0.00262989	1.66149	up
ENSG00000266872	0.0362554	0.00512616	1.65999	up
ENSG00000273188	0.0118327	0.00117054	1.65969	up
ENSG00000103326	0.000197068	5.9e-06	1.65758	up
ENSG00000236691	0.00260115	0.000168629	1.65584	up
ENSG00000271480	0.0518227	0.00840327	-1.65491
ENSG00000221836	4.41e-06	2.61e-08	-1.65182	down
ENSG00000235439	0.000458548	1.79e-05	-1.65042	down
ENSG00000138750	0.00711268	0.000611839	1.64956	up
ENSG00000241344	0.00136716	7.43e-05	1.64835	up
ENSG00000218014	0.00177401	0.000102933	1.64551	up
ENSG00000189190	0.000249901	8.05e-06	-1.64406	down
ENSG00000276425	0.000811081	3.76e-05	1.64224	up
ENSG00000251634	0.0061106	0.000506405	-1.64174	down
ENSG00000277957	0.0720846	0.0131373	1.64153
ENSG00000148110	0.000177582	5.17e-06	1.63993	up
ENSG00000224707	1.54e-05	1.75e-07	-1.6388	down
ENSG00000133835	6.67e-05	1.35e-06	1.63872	up
ENSG00000233036	0.0130231	0.00132739	1.6375	up
ENSG00000186026	0.00152066	8.5e-05	-1.63659	down
ENSG00000263436	0.00142283	7.83e-05	1.63627	up
ENSG00000231546	0.000816227	3.8e-05	1.63179	up
ENSG00000235111	0.0013104	7.04e-05	-1.63168	down
ENSG00000145020	0.00625682	0.000521204	1.63083	up
ENSG00000172663	0.0248417	0.00310239	-1.63026	down
ENSG00000273442	0.00157643	8.92e-05	1.62907	up
ENSG00000204580	0.000595757	2.51e-05	-1.62894	down
ENSG00000063015	0.0242115	0.00299612	1.62836	up
ENSG00000164796	0.000242035	7.72e-06	1.62795	up
ENSG00000259600	0.0153355	0.00163734	-1.6278	down
ENSG00000288101	0.00214721	0.000132301	1.62624	up
ENSG00000239465	0.0784686	0.0148744	-1.62564
ENSG00000236572	0.237032	0.0779721	1.62502
ENSG00000256458	0.000579616	2.42e-05	1.62229	up
ENSG00000162755	0.0199296	0.00231635	1.62191	up
ENSG00000204338	0.00090887	4.36e-05	1.62191	up
ENSG00000288183	0.00788488	0.000700483	1.62105	up
ENSG00000281693	0.00141573	7.78e-05	1.62001	up
ENSG00000165732	0.00184095	0.000108243	1.61996	up
ENSG00000273064	0.0124901	0.00125677	1.61718	up
ENSG00000250194	0.00357158	0.000252317	1.61398	up
ENSG00000286583	0.0727666	0.0133115	1.61351
ENSG00000204622	0.00064012	2.78e-05	-1.61146	down
ENSG00000137274	0.00214651	0.000132222	1.61024	up
ENSG00000130208	0.00144112	7.95e-05	1.60924	up
ENSG00000233689	0.000217744	6.77e-06	1.60744	up
ENSG00000253110	0.00209274	0.000127979	1.60734	up
ENSG00000112081	0.00525289	0.000417406	1.60712	up
ENSG00000235586	0.0498566	0.00798587	-1.6066	down
ENSG00000201277	0.000608352	2.58e-05	1.60628	up
ENSG00000167261	0.00505084	0.000397436	-1.60526	down
ENSG00000165646	0.00101829	5.04e-05	1.60518	up
ENSG00000282574	6.19e-06	4.42e-08	1.60301	up
ENSG00000100028	0.000155243	4.31e-06	-1.60239	down
ENSG00000226871	0.000439118	1.69e-05	1.60183	up
ENSG00000204252	0.00111165	5.65e-05	-1.60109	down
ENSG00000228702	0.00218788	0.000135745	-1.60099	down
ENSG00000274832	0.000624411	2.69e-05	1.60096	up
ENSG00000163961	0.00391099	0.000284287	1.60006	up
ENSG00000206501	0.012476	0.00125412	-1.59973	down
ENSG00000235508	0.0150656	0.00159809	-1.59876	down
ENSG00000257473	1.46e-05	1.61e-07	1.59778	up
ENSG00000180901	0.000201304	6.07e-06	-1.59656	down
ENSG00000166887	0.000462369	1.81e-05	-1.5951	down
ENSG00000284857	0.00117575	6.1e-05	1.59488	up
ENSG00000261316	0.0219616	0.00263185	1.59333	up
ENSG00000007062	2.03e-05	2.62e-07	-1.59267	down
ENSG00000288343	0.00258603	0.000167436	1.59105	up
ENSG00000207319	0.000289073	9.68e-06	1.58743	up
ENSG00000243414	0.0286777	0.00374569	1.58509	up
ENSG00000151704	0.0175261	0.00196336	-1.58497	down
ENSG00000253939	0.00955138	0.000891502	1.5848	up
ENSG00000230982	0.0315939	0.00425779	1.58305	up
ENSG00000281847	0.0515648	0.00834794	-1.58302
ENSG00000222880	0.0172352	0.00191913	-1.58293	down
ENSG00000265994	0.0014563	8.05e-05	1.58287	up
ENSG00000235291	0.0284567	0.00370651	1.58214	up
ENSG00000273431	0.00128246	6.86e-05	1.58176	up
ENSG00000286754	5.1e-05	9.54e-07	1.58073	up
ENSG00000268105	0.00212306	0.000130428	1.57959	up
ENSG00000290543	0.00207197	0.000126504	1.57351	up
ENSG00000228133	0.00125892	6.7e-05	1.57299	up
ENSG00000204304	0.00275847	0.000182192	1.57148	up
ENSG00000169594	4.65e-06	2.82e-08	1.57094	up
ENSG00000228933	0.011536	0.00113435	1.5695	up
ENSG00000225802	0.00759407	0.00066789	-1.56923	down
ENSG00000211450	0.0054032	0.000431539	-1.56761	down
ENSG00000288924	0.00453291	0.000344265	-1.56757	down
ENSG00000140853	5.08e-06	3.18e-08	1.56738	up
ENSG00000280378	0.0141384	0.00147314	1.56617	up
ENSG00000275332	0.00139435	7.62e-05	-1.56489	down
ENSG00000209702	0.000501501	2.01e-05	1.5621	up
ENSG00000163428	2.39e-05	3.29e-07	1.56161	up
ENSG00000090372	0.0133106	0.00136587	1.56047	up
ENSG00000213147	0.00280537	0.000185844	-1.55932	down
ENSG00000273637	0.00260312	0.000168819	1.55582	up
ENSG00000186795	0.00094086	4.56e-05	-1.55531	down
ENSG00000265038	0.00300209	0.000202686	1.55364	up
ENSG00000284326	0.0218719	0.00261599	1.5534	up
ENSG00000130720	0.00137528	7.49e-05	1.55333	up
ENSG00000283931	0.0158141	0.00170563	1.55194	up
ENSG00000251342	0.000474972	1.88e-05	1.5511	up
ENSG00000224242	0.385063	0.173251	1.5478
ENSG00000231307	0.00123468	6.52e-05	1.54675	up
ENSG00000229794	0.0379082	0.0054698	1.54548	up
ENSG00000264002	2.45e-06	1.06e-08	1.54519	up
ENSG00000202281	0.0447446	0.00689423	1.54357	up
ENSG00000221044	0.00720018	0.000621975	1.54261	up
ENSG00000285039	0.000986498	4.83e-05	1.54203	up
ENSG00000134824	2.44e-05	3.38e-07	-1.54199	down
ENSG00000225625	0.000484469	1.92e-05	1.53871	up
ENSG00000179913	0.0470329	0.00740413	1.53714	up
ENSG00000233043	0.00218135	0.000135195	1.537	up
ENSG00000200224	0.0238861	0.00294114	1.53651	up
ENSG00000122304	5.74e-06	3.88e-08	-1.53428	down
ENSG00000274447	0.00247086	0.000157943	-1.53318	down
ENSG00000227587	0.0121142	0.00120637	1.53198	up
ENSG00000237333	0.0430977	0.00652186	1.53155	up
ENSG00000102302	4.17e-06	2.39e-08	-1.53122	down
ENSG00000283095	0.0375854	0.00539024	-1.53103	down
ENSG00000229202	0.00194666	0.00011658	1.53069	up
ENSG00000207474	0.000831247	3.9e-05	1.52961	up
ENSG00000142408	0.000250818	8.09e-06	1.52911	up
ENSG00000126267	0.0335996	0.00461722	-1.52897	down
ENSG00000269842	0.00203937	0.000123942	1.52832	up
ENSG00000248231	0.00418618	0.000310154	1.52725	up
ENSG00000284610	0.0089618	0.000823772	1.52641	up
ENSG00000174137	0.00221439	0.000137681	1.52613	up
ENSG00000230153	9.48e-05	2.22e-06	-1.52492	down
ENSG00000261623	0.000121652	3.15e-06	1.52174	up
ENSG00000272181	0.00114259	5.87e-05	1.52166	up
ENSG00000254113	3.98e-06	2.21e-08	1.52054	up
ENSG00000249485	0.000472668	1.86e-05	-1.52036	down
ENSG00000280070	0.0202177	0.00236317	1.51618	up
ENSG00000266904	0.000428395	1.63e-05	1.51607	up
ENSG00000230335	0.000569378	2.37e-05	-1.51407	down
ENSG00000142279	2.17e-07	1.69e-10	-1.51366	down
ENSG00000207737	0.0091797	0.000849701	1.51293	up
ENSG00000206792	0.000624587	2.69e-05	1.51097	up
ENSG00000239532	0.00038314	1.4e-05	1.51091	up
ENSG00000252720	0.0018801	0.000111443	-1.50906	down
ENSG00000164758	0.000235123	7.47e-06	1.508	up
ENSG00000273799	9.21e-05	2.13e-06	-1.5076	down
ENSG00000270020	0.000167399	4.79e-06	1.50529	up
ENSG00000231760	0.000300698	1.02e-05	-1.50492	down
ENSG00000238446	0.00285057	0.000190065	1.50415	up
ENSG00000258472	0.171916	0.0469148	1.50276
ENSG00000269904	0.000465106	1.83e-05	1.50255	up
ENSG00000283972	0.00181564	0.000106203	-1.50162	down
ENSG00000276428	0.112447	0.0247063	1.50103
ENSG00000223432	0.000464918	1.82e-05	-1.50004	down
ENSG00000282209	0.0084448	0.000765394	-1.49994	down
ENSG00000070718	0.134633	0.0324719	-1.49981
ENSG00000054118	0.171239	0.0466819	-1.49894
ENSG00000226701	0.00166056	9.49e-05	1.49813	up
ENSG00000279082	0.00347703	0.000244377	-1.49719	down
ENSG00000163510	0.0036601	0.000261767	1.49654	up
ENSG00000200356	0.00483971	0.00037596	-1.4964	down
ENSG00000204250	0.00157383	8.9e-05	-1.49443	down
ENSG00000223735	0.000236933	7.53e-06	1.49376	up
ENSG00000187238	0.00324079	0.000223715	1.49347	up
ENSG00000260580	0.000725845	3.25e-05	-1.49193	down
ENSG00000286558	0.0101879	0.000971231	1.49152	up
ENSG00000266195	7.39e-06	5.81e-08	-1.49109	down
ENSG00000200492	0.005509	0.000442908	1.49097	up
ENSG00000259459	0.00757657	0.000665351	1.48956	up
ENSG00000164244	0.00365774	0.000261358	-1.48927	down
ENSG00000285582	0.0406565	0.00600973	-1.48866	down
ENSG00000225727	0.0031222	0.000213058	1.4876	up
ENSG00000251451	0.000305869	1.04e-05	1.48616	up
ENSG00000235770	0.00317026	0.000217352	-1.48567	down
ENSG00000272836	0.000456117	1.78e-05	1.48519	up
ENSG00000290625	0.00464235	0.000355044	-1.48493	down
ENSG00000153822	0.00315395	0.000215655	1.48339	up
ENSG00000285914	0.0675224	0.0119594	1.48326
ENSG00000255442	0.00013969	3.77e-06	-1.483	down
ENSG00000236100	0.0215708	0.00257038	1.48286	up
ENSG00000241053	0.00377153	0.000271726	1.48263	up
ENSG00000252619	0.00196027	0.000117649	1.48154	up
ENSG00000227007	0.000334977	1.17e-05	-1.48085	down
ENSG00000228826	0.00109775	5.55e-05	-1.48047	down
ENSG00000288272	0.000581925	2.44e-05	-1.47946	down
ENSG00000225165	0.000910169	4.37e-05	1.47846	up
ENSG00000176679	0.0055136	0.000443665	1.47758	up
ENSG00000249816	0.00583028	0.000475968	1.47708	up
ENSG00000260551	0.000308664	1.06e-05	1.47707	up
ENSG00000275433	0.0326483	0.00444131	-1.47678	down
ENSG00000290836	1.48e-06	4.79e-09	-1.47671	down
ENSG00000171962	0.00161589	9.18e-05	-1.47643	down
ENSG00000232788	0.273241	0.0971154	1.47598
ENSG00000231624	0.000437663	1.68e-05	-1.47558	down
ENSG00000232905	0.00351024	0.000247116	-1.47432	down
ENSG00000288491	0.00914854	0.000845912	-1.47431	down
ENSG00000199415	0.00937199	0.000871515	-1.47401	down
ENSG00000205946	0.000639438	2.77e-05	1.47377	up
ENSG00000168769	0.00302558	0.00020487	-1.47357	down
ENSG00000254814	0.0293763	0.00386259	-1.47143	down
ENSG00000289314	0.00510167	0.000402867	-1.47092	down
ENSG00000177186	0.000354435	1.27e-05	-1.47091	down
ENSG00000279415	0.000179796	5.26e-06	1.47068	up
ENSG00000275246	0.00673337	0.000569889	1.47064	up
ENSG00000275415	0.000417692	1.58e-05	-1.47059	down
ENSG00000211584	0.000865335	4.1e-05	1.4693	up
ENSG00000151005	0.00139016	7.59e-05	-1.46703	down
ENSG00000235554	0.0620619	0.0106881	1.46659
ENSG00000222764	0.00310232	0.000211209	-1.46534	down
ENSG00000219582	0.00120241	6.29e-05	1.46485	up
ENSG00000239650	0.00366928	0.000262968	1.46462	up
ENSG00000233444	0.0155078	0.00166296	1.46455	up
ENSG00000284522	0.00112931	5.77e-05	1.46437	up
ENSG00000203914	3.08e-05	4.82e-07	-1.46395	down
ENSG00000257512	0.0086252	0.00078544	1.46379	up
ENSG00000258567	0.0153344	0.00163697	1.46015	up
ENSG00000274405	0.008658	0.00078914	1.45919	up
ENSG00000270861	0.000230445	7.26e-06	-1.45776	down
ENSG00000128422	2.49e-05	3.49e-07	-1.45726	down
ENSG00000251747	0.19486	0.0556425	-1.45688
ENSG00000207128	0.00364928	0.000260332	1.45682	up
ENSG00000268062	0.000430104	1.64e-05	-1.45667	down
ENSG00000280825	0.0013005	6.97e-05	1.45525	up
ENSG00000198408	0.0180746	0.00204575	1.45413	up
ENSG00000228226	0.000119473	3.07e-06	-1.45411	down
ENSG00000289707	0.00301753	0.000204225	1.4537	up
ENSG00000075618	0.0947695	0.0194808	-1.45147
ENSG00000243099	0.00282242	0.000187578	1.44969	up
ENSG00000139620	0.00253774	0.000163222	1.4492	up
ENSG00000223589	0.0162063	0.00176129	-1.44814	down
ENSG00000284648	0.00209028	0.00012776	1.44782	up
ENSG00000227858	0.0166433	0.00182141	1.44746	up
ENSG00000088727	0.00870034	0.00079343	1.44718	up
ENSG00000258769	0.000459179	1.8e-05	1.44522	up
ENSG00000277215	0.00477028	0.000369388	1.44423	up
ENSG00000286950	0.0490032	0.00779992	-1.44236	down
ENSG00000248884	0.000168984	4.85e-06	-1.44234	down
ENSG00000258855	0.00211084	0.000129399	-1.44082	down
ENSG00000253632	0.00523632	0.000415684	1.44044	up
ENSG00000198026	0.000408489	1.53e-05	1.43936	up
ENSG00000225779	0.0012329	6.51e-05	1.43915	up
ENSG00000278734	0.00676816	0.000574395	1.43904	up
ENSG00000287776	0.00308811	0.00021002	1.4384	up
ENSG00000199409	0.00583311	0.000476296	1.43783	up
ENSG00000288441	0.000150305	4.13e-06	-1.4378	down
ENSG00000270822	0.00465993	0.00035731	1.43763	up
ENSG00000287429	0.00181897	0.000106514	1.43712	up
ENSG00000282065	0.000197675	5.93e-06	1.43697	up
ENSG00000212475	0.000408489	1.53e-05	-1.43681	down
ENSG00000234722	0.0002973	1e-05	1.43514	up
ENSG00000224984	0.0130367	0.00132939	1.4342	up
ENSG00000213693	0.00260702	0.000169182	1.43321	up
ENSG00000111666	0.000576713	2.4e-05	-1.43257	down
ENSG00000258690	0.000408944	1.53e-05	-1.43213	down
ENSG00000287106	0.00237436	0.000150405	-1.43164	down
ENSG00000171877	1.32e-07	5.53e-11	1.43114	up
ENSG00000213179	7.24e-05	1.53e-06	-1.43012	down
ENSG00000114738	5.32e-06	3.45e-08	1.42917	up
ENSG00000286126	0.000438007	1.68e-05	-1.42907	down
ENSG00000237679	0.000924697	4.46e-05	1.42901	up
ENSG00000229466	0.018238	0.00207196	-1.4287	down
ENSG00000285091	0.00503401	0.000395534	1.42695	up
ENSG00000286663	9.04e-05	2.09e-06	1.42694	up
ENSG00000252158	0.0014121	7.75e-05	1.42683	up
ENSG00000278066	0.00075884	3.44e-05	-1.42673	down
ENSG00000244585	0.0844942	0.0166251	-1.42432
ENSG00000253266	0.00169755	9.75e-05	-1.42318	down
ENSG00000254695	0.000175302	5.08e-06	1.42255	up
ENSG00000253126	0.00101419	5.01e-05	1.42236	up
ENSG00000177614	0.0262889	0.00333419	-1.42083	down
ENSG00000105393	0.000191232	5.68e-06	1.4208	up
ENSG00000162444	0.0489268	0.007783	1.42018	up
ENSG00000178150	0.000199822	6.02e-06	-1.41968	down
ENSG00000074590	0.00880114	0.000805522	1.41794	up
ENSG00000242102	0.00674239	0.000571105	1.41707	up
ENSG00000255187	0.0171911	0.00191252	1.41665	up
ENSG00000165275	0.00448259	0.000339132	1.41603	up
ENSG00000141858	3.79e-05	6.43e-07	1.41532	up
ENSG00000248701	0.00546588	0.000438564	1.41427	up
ENSG00000163170	0.000308616	1.06e-05	-1.4133	down
ENSG00000276626	0.000755202	3.42e-05	-1.41326	down
ENSG00000228891	0.00337988	0.000235594	1.41306	up
ENSG00000266853	0.0147619	0.00155663	1.41302	up
ENSG00000158315	0.00405634	0.000298061	1.41212	up
ENSG00000182318	0.042814	0.00645776	-1.41182	down
ENSG00000125637	0.000601348	2.54e-05	1.41148	up
ENSG00000281530	0.000141334	3.83e-06	-1.41128	down
ENSG00000157259	0.0014588	8.07e-05	1.41081	up
ENSG00000123569	0.0063857	0.00053415	1.40974	up
ENSG00000284254	0.00801217	0.000714696	1.4096	up
ENSG00000079841	0.000417106	1.58e-05	1.40947	up
ENSG00000248777	2.42e-06	1.04e-08	-1.40908	down
ENSG00000282747	0.0361435	0.00510678	-1.40904	down
ENSG00000253536	0.0107414	0.00103754	1.40842	up
ENSG00000222359	0.0866149	0.0173007	1.40822
ENSG00000270811	0.00993573	0.000937037	1.40798	up
ENSG00000137266	0.0028326	0.000188442	1.40708	up
ENSG00000171124	0.00270859	0.000177425	-1.40634	down
ENSG00000251131	0.000795541	3.66e-05	1.40527	up
ENSG00000225836	0.00169447	9.73e-05	1.40517	up
ENSG00000141068	9.43e-06	8.52e-08	-1.40446	down
ENSG00000206459	0.0554238	0.00919727	-1.40405
ENSG00000268442	0.00199518	0.000120336	1.40389	up
ENSG00000201444	0.00315429	0.000215768	-1.40263	down
ENSG00000267452	0.00280866	0.000186201	1.4016	up
ENSG00000275924	0.0151013	0.00160337	1.4013	up
ENSG00000249926	0.00130329	7e-05	1.40122	up
ENSG00000198826	0.00104687	5.24e-05	-1.40084	down
ENSG00000131711	0.000489507	1.95e-05	1.40036	up
ENSG00000254719	0.0623965	0.0107574	-1.4002
ENSG00000273998	0.00213097	0.000131124	-1.39931	down
ENSG00000276076	0.000811201	3.76e-05	1.39768	up
ENSG00000250620	0.00119842	6.26e-05	-1.39752	down
ENSG00000182272	0.0117825	0.00116519	-1.39713	down
ENSG00000213015	0.0106122	0.00102289	1.39684	up
ENSG00000130311	0.00431385	0.000321887	1.39665	up
ENSG00000280634	0.0305493	0.0040727	-1.39635	down
ENSG00000282127	3.33e-05	5.33e-07	-1.39556	down
ENSG00000185306	0.0556383	0.00925945	-1.39535
ENSG00000266824	0.000409463	1.54e-05	-1.39518	down
ENSG00000288295	0.00136207	7.4e-05	1.39496	up
ENSG00000226384	0.0416643	0.00620609	1.39439	up
ENSG00000267828	0.0147556	0.00155573	1.3934	up
ENSG00000236513	0.0552791	0.00916687	1.39329
ENSG00000279813	8.61e-05	1.94e-06	1.39319	up
ENSG00000288044	0.003371	0.000234814	1.39211	up
ENSG00000270455	0.00852011	0.000774045	-1.39201	down
ENSG00000251408	0.00127734	6.82e-05	1.39171	up
ENSG00000253301	0.00380447	0.000275039	-1.39116	down
ENSG00000272907	0.0033865	0.000236228	-1.38973	down
ENSG00000206705	0.0208484	0.00245475	-1.38961	down
ENSG00000197092	0.000441188	1.7e-05	-1.3887	down
ENSG00000269845	0.0110905	0.00108195	1.38763	up
ENSG00000230500	1.76e-05	2.13e-07	-1.38678	down
ENSG00000281216	1.04e-06	2.71e-09	1.38643	up
ENSG00000033050	0.0747052	0.0139751	1.38642
ENSG00000288004	0.00594588	0.000487856	1.38639	up
ENSG00000263648	0.0386959	0.00562109	1.38584	up
ENSG00000223995	0.00156225	8.81e-05	1.3858	up
ENSG00000236472	0.000444025	1.72e-05	-1.38407	down
ENSG00000290396	0.00211066	0.000129319	-1.38374	down
ENSG00000165416	0.0339918	0.00469339	-1.38322	down
ENSG00000223309	0.00654833	0.000550667	1.38295	up
ENSG00000260969	0.0125453	0.00126583	1.38281	up
ENSG00000259478	0.00357686	0.00025328	1.38199	up
ENSG00000226159	0.00318513	0.000219105	1.38185	up
ENSG00000280072	0.000641368	2.78e-05	1.38146	up
ENSG00000127252	0.00218788	0.000135697	1.38093	up
ENSG00000282247	0.0080695	0.000721139	1.38034	up
ENSG00000282183	0.00274047	0.000180594	-1.37989	down
ENSG00000286180	0.012816	0.00130118	1.37971	up
ENSG00000249210	0.00189685	0.000112717	-1.37894	down
ENSG00000289559	0.00473904	0.000365833	-1.37812	down
ENSG00000105808	0.00174831	0.000101125	-1.37756	down
ENSG00000271913	0.0221867	0.00266607	1.3774	up
ENSG00000261460	7.71e-06	6.29e-08	-1.3766	down
ENSG00000269823	0.0277791	0.003583	-1.37454	down
ENSG00000230224	0.00281352	0.000186662	-1.37403	down
ENSG00000119333	0.000133659	3.55e-06	-1.37389	down
ENSG00000282182	0.0631847	0.010937	-1.37338
ENSG00000249904	0.00133323	7.2e-05	-1.37302	down
ENSG00000217178	0.009545	0.000890749	1.37282	up
ENSG00000290431	2.99e-05	4.56e-07	1.37278	up
ENSG00000260252	0.0340996	0.00471066	1.37158	up
ENSG00000286969	0.00749179	0.000655691	1.37136	up
ENSG00000288604	0.000623599	2.68e-05	1.37109	up
ENSG00000276887	0.0111798	0.00109261	1.37034	up
ENSG00000262700	0.0494642	0.00790345	1.36949	up
ENSG00000285631	0.00293376	0.000196863	-1.36917	down
ENSG00000177169	0.0111798	0.00109287	1.36872	up
ENSG00000235893	0.0133106	0.0013657	-1.36839	down
ENSG00000281099	0.00098746	4.84e-05	1.36584	up
ENSG00000258564	7.31e-06	5.72e-08	-1.36574	down
ENSG00000160051	0.00470434	0.000361801	1.36401	up
ENSG00000271094	0.013769	0.00142424	1.36305	up
ENSG00000132406	0.00051802	2.09e-05	-1.36283	down
ENSG00000270350	3.88e-07	5.5e-10	-1.36275	down
ENSG00000277308	0.000155377	4.32e-06	1.36203	up
ENSG00000246627	0.00582379	0.000475343	1.36079	up
ENSG00000132000	5.29e-06	3.39e-08	-1.36014	down
ENSG00000244376	0.00318513	0.000218905	1.35971	up
ENSG00000117519	8.32e-05	1.86e-06	1.35959	up
ENSG00000228429	0.00102944	5.12e-05	-1.35911	down
ENSG00000243014	0.00252727	0.000162439	1.35873	up
ENSG00000269106	0.000417692	1.58e-05	-1.35833	down
ENSG00000274076	4.17e-07	6.46e-10	-1.35791	down
ENSG00000198398	0.0231963	0.00283212	1.3578	up
ENSG00000282008	0.0259692	0.00328365	-1.35779	down
ENSG00000238650	6.45e-05	1.29e-06	1.35683	up
ENSG00000277112	0.00954056	0.00089002	1.35678	up
ENSG00000227440	0.00387573	0.000281277	1.35657	up
ENSG00000253322	0.0111798	0.00109278	1.35652	up
ENSG00000272006	0.0194379	0.00224384	1.35607	up
ENSG00000276892	0.00166594	9.53e-05	1.35569	up
ENSG00000275074	0.000392419	1.45e-05	1.35554	up
ENSG00000229672	0.00637407	0.000532757	1.3555	up
ENSG00000278178	0.000284408	9.48e-06	-1.35541	down
ENSG00000253766	0.00203905	0.000123886	-1.35423	down
ENSG00000210195	0.111758	0.0244997	1.35401
ENSG00000213261	0.000414063	1.56e-05	1.35397	up
ENSG00000163328	0.0100877	0.00095818	1.35397	up
ENSG00000250669	0.00102973	5.13e-05	1.35262	up
ENSG00000213658	2.83e-05	4.23e-07	-1.35157	down
ENSG00000207736	0.0189781	0.00217677	1.35135	up
ENSG00000216444	0.000402735	1.5e-05	1.3512	up
ENSG00000201583	0.00177835	0.000103332	1.35113	up
ENSG00000263511	0.00142665	7.85e-05	-1.35048	down
ENSG00000135392	0.00797859	0.000711043	1.35038	up
ENSG00000161999	0.0196152	0.00227142	1.34997	up
ENSG00000120253	0.00203905	0.000123889	-1.34943	down
ENSG00000227734	0.00785938	0.000697699	1.34921	up
ENSG00000202172	0.000623599	2.67e-05	-1.3485	down
ENSG00000165458	0.225167	0.0717101	-1.3478
ENSG00000286297	0.000372563	1.35e-05	-1.34687	down
ENSG00000265255	0.0179853	0.00203199	-1.34655	down
ENSG00000252217	0.00185077	0.000109125	-1.34614	down
ENSG00000261276	0.000449653	1.75e-05	-1.34575	down
ENSG00000234785	0.00221639	0.000137915	1.34547	up
ENSG00000236063	0.00797005	0.000710019	-1.34534	down
ENSG00000259224	0.00708074	0.000608157	-1.3438	down
ENSG00000152582	0.00198632	0.000119671	1.34374	up
ENSG00000273506	0.000351107	1.25e-05	1.34331	up
ENSG00000249947	0.0377681	0.00544136	1.34303	up
ENSG00000101162	0.0011581	5.98e-05	1.34283	up
ENSG00000065923	0.0156795	0.00168647	-1.34238	down
ENSG00000231881	0.0579905	0.00975985	-1.33992
ENSG00000106144	1.06e-06	2.86e-09	-1.33968	down
ENSG00000188089	0.00503579	0.000395923	1.33869	up
ENSG00000229281	6.76e-05	1.38e-06	-1.33867	down
ENSG00000254195	0.0169357	0.00187126	-1.33786	down
ENSG00000290540	0.000467923	1.84e-05	-1.33691	down
ENSG00000139364	0.000245122	7.84e-06	-1.33642	down
ENSG00000234698	0.000104541	2.55e-06	1.33581	up
ENSG00000283283	0.00236448	0.00014974	1.33545	up
ENSG00000282943	0.00028125	9.35e-06	-1.33519	down
ENSG00000213946	0.000249076	8e-06	-1.33491	down
ENSG00000283717	0.000674645	2.98e-05	-1.33488	down
ENSG00000198951	0.00196909	0.00011837	1.33426	up
ENSG00000282454	0.0012049	6.31e-05	1.3341	up
ENSG00000252483	0.0186037	0.00212331	1.33409	up
ENSG00000120333	0.000505375	2.03e-05	-1.33379	down
ENSG00000260427	0.000881298	4.19e-05	-1.33317	down
ENSG00000233931	0.000529265	2.15e-05	1.33165	up
ENSG00000231474	0.0210057	0.00247946	-1.33146	down
ENSG00000277634	0.00470446	0.000361887	1.33066	up
ENSG00000242586	0.0267546	0.00341724	1.33044	up
ENSG00000231920	0.110201	0.0240258	-1.33039
ENSG00000151062	0.0193053	0.00222413	-1.33025	down
ENSG00000250455	1.13e-05	1.11e-07	-1.32978	down
ENSG00000287063	0.00106155	5.34e-05	1.32954	up
ENSG00000253958	0.00012752	3.35e-06	1.3291	up
ENSG00000205105	0.000838637	3.94e-05	-1.32864	down
ENSG00000269743	0.00697714	0.000597183	1.32851	up
ENSG00000252191	0.000516484	2.09e-05	-1.3281	down
ENSG00000225084	0.000441861	1.71e-05	1.32779	up
ENSG00000278256	0.000316334	1.09e-05	1.32719	up
ENSG00000201592	0.00970471	0.000909291	1.32698	up
ENSG00000214114	0.237281	0.0798027	-1.32575
ENSG00000269919	0.00492894	0.000385248	1.32564	up
ENSG00000289054	0.0353533	0.00494618	1.3255	up
ENSG00000261607	0.0152234	0.00162136	1.32474	up
ENSG00000287904	0.00998702	0.000945193	1.32471	up
ENSG00000225419	0.0307588	0.0041057	-1.32466	down
ENSG00000262473	0.0135992	0.00140356	1.32459	up
ENSG00000203780	0.0577365	0.00970477	-1.32429
ENSG00000225527	0.0149336	0.00158015	1.32365	up
ENSG00000180884	0.0156144	0.00167715	1.3236	up
ENSG00000257342	0.0012998	6.96e-05	-1.3229	down
ENSG00000277891	0.000827888	3.88e-05	1.3226	up
ENSG00000262319	0.0168258	0.00184973	1.3215	up
ENSG00000189023	0.000170026	4.89e-06	1.32111	up
ENSG00000100219	0.00407085	0.000299564	1.32086	up
ENSG00000284189	0.0181027	0.00205003	1.32018	up
ENSG00000207080	1.52e-05	1.71e-07	-1.31995	down
ENSG00000253084	3.04e-05	4.72e-07	1.31986	up
ENSG00000201499	0.0001339	3.56e-06	1.31758	up
ENSG00000228653	0.00516003	0.000408411	1.31697	up
ENSG00000237856	0.013865	0.00143807	1.31686	up
ENSG00000200616	0.000114435	2.89e-06	1.31624	up
ENSG00000224721	2.77e-05	4.13e-07	-1.31616	down
ENSG00000264503	0.0410464	0.00609172	1.31594	up
ENSG00000138385	0.0714584	0.0129874	-1.31541
ENSG00000258404	3.04e-05	4.71e-07	-1.31526	down
ENSG00000221394	0.023011	0.00279678	-1.31475	down
ENSG00000234928	6.26e-05	1.24e-06	-1.31459	down
ENSG00000260921	0.00661993	0.000557888	-1.31395	down
ENSG00000275748	0.000437816	1.68e-05	-1.31344	down
ENSG00000179104	0.00166748	9.55e-05	-1.31331	down
ENSG00000124172	0.00932189	0.00086532	1.31324	up
ENSG00000251536	0.00824589	0.000741523	1.3129	up
ENSG00000265046	0.0213565	0.00253675	1.31242	up
ENSG00000257235	0.00398848	0.000291892	-1.31155	down
ENSG00000064886	0.00189053	0.000112218	1.311	up
ENSG00000111679	0.000211072	6.47e-06	1.31076	up
ENSG00000288576	0.00664245	0.000560114	-1.31074	down
ENSG00000255339	8.92e-05	2.04e-06	-1.31015	down
ENSG00000231441	0.000104859	2.57e-06	-1.30994	down
ENSG00000258987	0.0133023	0.00136414	-1.30897	down
ENSG00000251144	0.176755	0.0487131	1.30892
ENSG00000184924	0.0411008	0.00610454	1.30881	up
ENSG00000222858	0.0103833	0.000995844	1.3088	up
ENSG00000254710	0.00107985	5.44e-05	-1.30867	down
ENSG00000204555	1.07e-05	1.03e-07	-1.30864	down
ENSG00000154316	7.25e-05	1.53e-06	-1.30825	down
ENSG00000130829	9.57e-05	2.26e-06	-1.30657	down
ENSG00000135452	0.000593714	2.5e-05	-1.3056	down
ENSG00000165837	0.063425	0.0109945	-1.30509
ENSG00000240954	0.000563306	2.33e-05	1.30431	up
ENSG00000275201	0.00824767	0.000741867	1.30427	up
ENSG00000282934	0.0225061	0.0027135	1.30324	up
ENSG00000237331	0.0200273	0.00233134	1.30315	up
ENSG00000287968	0.00100121	4.92e-05	-1.30313	down
ENSG00000182963	0.0161947	0.00175977	1.30263	up
ENSG00000253508	0.00901091	0.000829764	1.30191	up
ENSG00000253951	0.00612225	0.000507775	1.30154	up
ENSG00000287401	0.00486605	0.000378808	1.30125	up
ENSG00000237662	0.000412742	1.56e-05	-1.30115	down
ENSG00000275917	0.0194574	0.00224641	1.30111	up
ENSG00000284492	1.95e-06	7.13e-09	-1.30088	down
ENSG00000271725	0.000193989	5.79e-06	1.30082	up
ENSG00000282649	0.0147788	0.00155939	-1.30053	down
ENSG00000224990	0.000439118	1.69e-05	-1.29945	down
ENSG00000202495	0.00155689	8.76e-05	-1.2989	down
ENSG00000222000	0.000581925	2.44e-05	1.29886	up
ENSG00000288228	4.81e-05	8.81e-07	1.29864	up
ENSG00000228772	0.0351321	0.00489777	1.29843	up
ENSG00000258453	0.00674239	0.000571208	1.29838	up
ENSG00000132972	0.00983013	0.000923351	1.29837	up
ENSG00000272445	0.0632291	0.0109491	-1.29805
ENSG00000256642	0.000158105	4.43e-06	-1.29799	down
ENSG00000254026	0.0123265	0.00123345	1.29775	up
ENSG00000101413	0.00443869	0.00033486	1.29768	up
ENSG00000256560	0.10189	0.021559	1.29768
ENSG00000250343	0.0395318	0.00578376	1.29723	up
ENSG00000233401	0.0638839	0.0111117	1.29686
ENSG00000225548	0.014329	0.00149919	-1.29603	down
ENSG00000241595	5.74e-06	3.92e-08	-1.2958	down
ENSG00000236129	1.45e-06	4.65e-09	-1.29568	down
ENSG00000206047	0.0704362	0.0127239	-1.29561
ENSG00000256684	0.0139187	0.00144478	1.29548	up
ENSG00000234954	0.0225116	0.00271625	-1.29462	down
ENSG00000286588	0.00201953	0.000122237	-1.29449	down
ENSG00000260007	0.014623	0.00153886	1.29434	up
ENSG00000254088	0.000514017	2.07e-05	1.29316	up
ENSG00000228181	0.00281821	0.000187066	-1.29311	down
ENSG00000222741	0.00240477	0.000152649	1.29278	up
ENSG00000145002	8.49e-05	1.9e-06	-1.29275	down
ENSG00000168530	0.00312172	0.000212975	-1.2925	down
ENSG00000139910	0.00299632	0.000202197	-1.29233	down
ENSG00000253391	0.00572297	0.00046563	-1.29182	down
ENSG00000264760	0.000489507	1.95e-05	1.29144	up
ENSG00000261284	0.00201326	0.000121692	1.29101	up
ENSG00000266356	0.0057574	0.000469165	1.28992	up
ENSG00000222675	0.0106088	0.00102185	-1.28967	down
ENSG00000235647	0.0170153	0.00188394	1.28962	up
ENSG00000284595	2.1e-05	2.77e-07	-1.28942	down
ENSG00000274994	0.00185833	0.000109755	-1.2892	down
ENSG00000286782	0.00445941	0.00033679	-1.28918	down
ENSG00000280296	0.00357549	0.000252947	1.28905	up
ENSG00000265101	0.00364365	0.00025969	-1.28893	down
ENSG00000203808	0.000323556	1.12e-05	-1.28848	down
ENSG00000267249	0.0190318	0.00218532	-1.28825	down
ENSG00000169435	0.0082218	0.000738766	1.28803	up
ENSG00000273184	0.00422222	0.000313565	-1.28762	down
ENSG00000235914	0.026129	0.0033073	1.28732	up
ENSG00000279793	0.0206839	0.00243061	-1.28607	down
ENSG00000219257	0.0157262	0.00169279	1.28549	up
ENSG00000201944	0.234626	0.0762111	-1.28489
ENSG00000255104	0.0414952	0.00617884	-1.28316	down
ENSG00000283858	0.0551811	0.00914608	1.28172
ENSG00000266719	0.0328107	0.00446826	1.2816	up
ENSG00000240411	0.0266354	0.00339641	-1.28146	down
ENSG00000136098	0.00270051	0.000176717	-1.28086	down
ENSG00000276452	0.0136721	0.00141265	-1.28075	down
ENSG00000214860	0.000816843	3.81e-05	-1.28054	down
ENSG00000182175	0.0144636	0.00151875	1.27963	up
ENSG00000188512	0.00044158	1.7e-05	-1.27861	down
ENSG00000263130	0.000216068	6.7e-06	-1.27837	down
ENSG00000237232	2.63e-05	3.79e-07	1.27836	up
ENSG00000146001	5.74e-06	3.9e-08	-1.27808	down
ENSG00000066044	0.0330464	0.00451605	-1.278	down
ENSG00000280311	0.00275722	0.000182064	1.27731	up
ENSG00000284695	0.0344149	0.00476713	1.27722	up
ENSG00000284135	0.00849735	0.000771277	-1.2771	down
ENSG00000253665	2.86e-05	4.28e-07	-1.27701	down
ENSG00000287317	0.0127469	0.00129117	1.27673	up
ENSG00000258663	0.000186867	5.51e-06	-1.27666	down
ENSG00000233688	0.000844351	3.97e-05	-1.27665	down
ENSG00000254586	0.000683689	3.02e-05	-1.27661	down
ENSG00000280786	0.00813	0.000728117	1.27619	up
ENSG00000160298	0.0202099	0.00236159	1.27565	up
ENSG00000285169	0.00364928	0.000260172	-1.27511	down
ENSG00000228380	0.016148	0.00175403	1.27482	up
ENSG00000160917	0.00534837	0.000426844	1.27453	up
ENSG00000232780	0.00218623	0.000135534	1.27444	up
ENSG00000226017	0.0296016	0.00390216	1.27407	up
ENSG00000283357	0.0792528	0.0150924	1.27393
ENSG00000288084	0.00237813	0.000150722	1.27358	up
ENSG00000173726	0.00239345	0.000151851	1.27326	up
ENSG00000276333	2.69e-05	3.91e-07	-1.27318	down
ENSG00000272000	0.000345971	1.23e-05	1.27222	up
ENSG00000288264	0.0173967	0.00194427	1.27221	up
ENSG00000261045	0.0111434	0.00108807	1.27207	up
ENSG00000244588	0.00399554	0.000292671	1.27207	up
ENSG00000145817	6.96e-06	5.3e-08	-1.27204	down
ENSG00000260286	0.00661993	0.000557865	1.27198	up
ENSG00000229885	0.00318513	0.000218972	1.27183	up
ENSG00000270415	0.00193604	0.000115684	-1.27183	down
ENSG00000282911	0.000758447	3.44e-05	-1.26914	down
ENSG00000261873	3.19e-07	3.57e-10	-1.26897	down
ENSG00000267466	0.0459474	0.00713029	1.26893	up
ENSG00000289164	0.0122324	0.00122237	1.26859	up
ENSG00000285331	0.0360836	0.00509414	1.26791	up
ENSG00000274553	0.00604152	0.000498491	-1.26789	down
ENSG00000280916	0.0261133	0.00330488	-1.26748	down
ENSG00000155304	0.189562	0.0535889	-1.26694
ENSG00000248607	0.000638509	2.77e-05	-1.26637	down
ENSG00000286676	0.00266099	0.000173517	1.26539	up
ENSG00000200807	0.0211111	0.00249473	1.26498	up
ENSG00000243849	0.00310218	0.00021113	1.26464	up
ENSG00000253886	0.0362566	0.00512694	1.26402	up
ENSG00000266593	0.00354129	0.000249827	-1.26359	down
ENSG00000095794	1.93e-05	2.42e-07	-1.26342	down
ENSG00000197496	0.0186827	0.00213449	1.26327	up
ENSG00000276306	0.00764499	0.000673535	1.26289	up
ENSG00000260112	0.00679689	0.000577394	-1.26268	down
ENSG00000222099	2.34e-05	3.2e-07	-1.2624	down
ENSG00000223212	0.00565174	0.000458879	-1.26225	down
ENSG00000223190	0.0135269	0.00139364	-1.26221	down
ENSG00000206486	0.000110577	2.74e-06	-1.26132	down
ENSG00000211448	0.0108117	0.00104684	1.26099	up
ENSG00000227549	7.88e-05	1.73e-06	-1.26094	down
ENSG00000286595	0.00751946	0.000658601	1.26084	up
ENSG00000267133	0.00140847	7.72e-05	1.2605	up
ENSG00000239397	0.00024993	8.05e-06	-1.2603	down
ENSG00000235182	0.000227954	7.16e-06	-1.25909	down
ENSG00000175265	0.00392762	0.000285755	-1.25866	down
ENSG00000258924	0.00604299	0.000498861	-1.25783	down
ENSG00000265919	0.00141482	7.77e-05	1.25764	up
ENSG00000181074	0.000128765	3.39e-06	1.25741	up
ENSG00000243296	0.000774659	3.54e-05	1.25741	up
ENSG00000263279	0.00122599	6.45e-05	-1.25634	down
ENSG00000079337	0.000528094	2.14e-05	1.25588	up
ENSG00000218476	0.0207907	0.00244625	1.25526	up
ENSG00000250413	8.04e-06	6.74e-08	-1.25481	down
ENSG00000275990	0.013657	0.00141086	1.25465	up
ENSG00000242511	0.00175037	0.000101273	-1.25452	down
ENSG00000232725	0.0386646	0.00561526	1.25451	up
ENSG00000169193	2.87e-05	4.32e-07	-1.25449	down
ENSG00000148303	0.020198	0.00235953	1.25435	up
ENSG00000196796	0.0104292	0.00100197	1.25427	up
ENSG00000060339	0.0123265	0.0012336	1.25399	up
ENSG00000271367	0.00079167	3.64e-05	1.25398	up
ENSG00000290622	0.0014563	8.05e-05	1.25327	up
ENSG00000290534	0.0124452	0.00124938	1.25252	up
ENSG00000229351	3.72e-06	1.94e-08	-1.2521	down
ENSG00000199035	0.0152934	0.00163209	1.25194	up
ENSG00000289444	1.4e-07	7.4e-11	-1.25186	down
ENSG00000229745	0.00740325	0.000645984	1.25184	up
ENSG00000249252	6.45e-05	1.29e-06	-1.25155	down
ENSG00000232356	0.0362709	0.00512956	1.25152	up
ENSG00000169325	0.000343065	1.21e-05	-1.25147	down
ENSG00000282083	0.000462535	1.81e-05	-1.25102	down
ENSG00000276508	0.0183717	0.00209199	1.25041	up
ENSG00000242477	0.0103392	0.000990762	1.24873	up
ENSG00000284767	0.295255	0.107304	-1.24829
ENSG00000102683	0.00529575	0.000422207	1.24764	up
ENSG00000284382	0.0038618	0.000279948	1.24764	up
ENSG00000199672	0.000250808	8.08e-06	-1.24757	down
ENSG00000146054	0.0217742	0.0026018	1.24733	up
ENSG00000253690	0.0131982	0.00134956	-1.24657	down
ENSG00000259588	0.0038308	0.000277448	-1.24592	down
ENSG00000266782	0.0741376	0.0138506	-1.24569
ENSG00000279047	0.000975068	4.76e-05	1.24561	up
ENSG00000232834	0.0561614	0.00936872	1.24516
ENSG00000282623	0.000430505	1.64e-05	1.24472	up
ENSG00000288148	0.000751482	3.39e-05	1.24433	up
ENSG00000235346	0.0044593	0.000336709	-1.24404	down
ENSG00000263988	0.00798516	0.00071176	-1.24353	down
ENSG00000277424	0.435131	0.205401	-1.24348
ENSG00000256627	0.0265989	0.00339089	1.24347	up
ENSG00000232124	0.0211223	0.00249908	1.24328	up
ENSG00000111669	0.00217975	0.000135025	1.243	up
ENSG00000213822	0.000862872	4.08e-05	-1.24267	down
ENSG00000258781	0.00136515	7.42e-05	1.24263	up
ENSG00000233425	1.07e-05	1.04e-07	-1.24196	down
ENSG00000253894	0.0147013	0.00154904	-1.24194	down
ENSG00000282278	0.000780188	3.57e-05	-1.24096	down
ENSG00000248206	0.0131549	0.00134318	-1.24045	down
ENSG00000230872	0.00502795	0.000394975	-1.24043	down
ENSG00000271136	0.000104859	2.57e-06	1.24006	up
ENSG00000236172	6.87e-05	1.42e-06	-1.24004	down
ENSG00000228554	0.0182261	0.0020691	1.23918	up
ENSG00000251076	0.0267546	0.00341737	-1.23914	down
ENSG00000227211	0.0420748	0.00629705	1.2391	up
ENSG00000181873	0.00366585	0.000262481	-1.239	down
ENSG00000284743	0.0196106	0.00227056	1.23848	up
ENSG00000213253	0.00796629	0.0007094	1.23844	up
ENSG00000239413	0.0073539	0.00063998	1.23828	up
ENSG00000232350	0.010385	0.000996182	-1.23823	down
ENSG00000244040	0.000553528	2.28e-05	-1.23812	down
ENSG00000280621	9.56e-06	8.74e-08	-1.23798	down
ENSG00000282718	0.0249802	0.00312649	1.23763	up
ENSG00000165861	0.00755487	0.000662823	-1.23746	down
ENSG00000220694	0.0190367	0.00218623	-1.23742	down
ENSG00000065328	2.71e-06	1.2e-08	1.23723	up
ENSG00000219361	0.0135222	0.00139249	1.23709	up
ENSG00000241834	0.0338381	0.0046606	-1.23677	down
ENSG00000165553	0.223624	0.0708371	1.23658
ENSG00000227719	0.009426	0.000877629	-1.23647	down
ENSG00000145860	0.00261824	0.000170169	1.23482	up
ENSG00000178734	0.00259386	0.000167986	1.23434	up
ENSG00000155087	0.00250836	0.000160951	1.23402	up
ENSG00000276526	0.00282971	0.000188156	-1.23382	down
ENSG00000228689	0.0551844	0.00914754	1.23379
ENSG00000277637	0.000376307	1.37e-05	-1.23353	down
ENSG00000242970	0.00182492	0.000107014	1.23313	up
ENSG00000180855	0.00217785	0.000134799	1.233	up
ENSG00000238374	0.0119967	0.0011917	1.233	up
ENSG00000256609	0.00431438	0.00032207	1.233	up
ENSG00000278316	0.00223367	0.000139137	-1.23249	down
ENSG00000199422	7.41e-05	1.58e-06	1.23199	up
ENSG00000252101	0.000593714	2.5e-05	1.23194	up
ENSG00000263309	0.00739396	0.000644807	1.23184	up
ENSG00000231620	0.0262112	0.00332116	1.23144	up
ENSG00000230758	0.139468	0.0342287	1.2313
ENSG00000266573	0.189622	0.0536309	1.23093
ENSG00000234888	1.19e-05	1.19e-07	1.23087	up
ENSG00000204619	0.00548503	0.000440281	-1.23066	down
ENSG00000242908	0.0304551	0.00405362	1.2304	up
ENSG00000268565	0.0182214	0.00206827	-1.23033	down
ENSG00000067560	0.0159235	0.00172059	1.23025	up
ENSG00000157450	0.0175206	0.00196217	-1.22974	down
ENSG00000237072	0.018286	0.00207802	1.22953	up
ENSG00000280143	0.00492102	0.000384548	-1.22936	down
ENSG00000225806	6.76e-05	1.38e-06	1.22895	up
ENSG00000283462	0.00140919	7.73e-05	1.22886	up
ENSG00000232527	0.00843571	0.000764431	1.2287	up
ENSG00000253875	0.0118865	0.00117762	1.22852	up
ENSG00000259132	0.000114598	2.9e-06	1.22848	up
ENSG00000286865	0.0158506	0.00171115	-1.22655	down
ENSG00000227491	0.00841511	0.000761871	1.22647	up
ENSG00000243038	0.00685889	0.000583678	1.22551	up
ENSG00000259261	0.00735542	0.000640356	-1.22516	down
ENSG00000283412	0.0028828	0.000192891	-1.22485	down
ENSG00000242315	0.0332703	0.00455442	1.22468	up
ENSG00000285679	0.00112744	5.76e-05	1.22468	up
ENSG00000260340	0.0026326	0.000171405	-1.22391	down
ENSG00000260599	0.297545	0.108392	-1.2234
ENSG00000206744	0.00212655	0.000130783	1.22338	up
ENSG00000284612	0.00231435	0.000145803	-1.22301	down
ENSG00000172828	0.00321057	0.000221206	1.223	up
ENSG00000206458	0.00110308	5.59e-05	1.22195	up
ENSG00000272037	0.00572679	0.000466199	-1.22127	down
ENSG00000175893	0.0167606	0.00184059	1.22089	up
ENSG00000103740	0.000105636	2.6e-06	-1.22089	down
ENSG00000231983	0.0147099	0.00155018	1.22074	up
ENSG00000232691	0.0264477	0.00336376	-1.21995	down
ENSG00000232403	0.00600156	0.000494286	1.21954	up
ENSG00000234370	0.0112845	0.00110478	1.21886	up
ENSG00000237022	2.14e-06	8.15e-09	-1.21807	down
ENSG00000276219	0.0682123	0.0121333	-1.21787
ENSG00000276254	0.00349339	0.000245719	1.21737	up
ENSG00000275767	0.000857428	4.05e-05	-1.21736	down
ENSG00000054267	3.32e-05	5.29e-07	-1.21666	down
ENSG00000206967	0.151215	0.0391276	-1.21653
ENSG00000221251	0.000248423	7.98e-06	1.21586	up
ENSG00000218617	0.000746457	3.37e-05	-1.21556	down
ENSG00000227565	0.0899315	0.0181973	-1.21549
ENSG00000241204	9.84e-05	2.34e-06	-1.21486	down
ENSG00000189326	0.000622758	2.66e-05	1.21413	up
ENSG00000222983	0.00169447	9.73e-05	1.21406	up
ENSG00000227633	0.0275676	0.00354898	1.21404	up
ENSG00000164654	0.000335307	1.17e-05	-1.2132	down
ENSG00000211574	0.0045879	0.000350124	-1.2127	down
ENSG00000165188	0.000671023	2.96e-05	1.21253	up
ENSG00000201078	9.05e-06	8.04e-08	-1.21246	down
ENSG00000279058	0.00436469	0.000327048	-1.21241	down
ENSG00000266120	3.56e-05	5.83e-07	-1.21218	down
ENSG00000285599	0.00690006	0.000587863	1.21163	up
ENSG00000234839	0.305165	0.112063	-1.21161
ENSG00000278666	0.00360648	0.000255912	1.2116	up
ENSG00000114547	3.66e-07	4.89e-10	-1.21057	down
ENSG00000277667	0.00151957	8.49e-05	1.20992	up
ENSG00000271519	0.00249345	0.000159757	1.20992	up
ENSG00000128322	0.0544337	0.00895493	-1.20962
ENSG00000255237	0.000623599	2.67e-05	-1.2095	down
ENSG00000255002	0.000285717	9.54e-06	-1.20943	down
ENSG00000225730	0.00801755	0.000715572	1.20933	up
ENSG00000259411	0.0127063	0.00128543	-1.20889	down
ENSG00000288901	0.000206029	6.26e-06	-1.20868	down
ENSG00000249359	0.0123715	0.00123989	1.20866	up
ENSG00000290893	3.31e-06	1.63e-08	-1.20836	down
ENSG00000160193	0.00985588	0.00092706	1.20801	up
ENSG00000279622	0.0154354	0.00165131	-1.207	down
ENSG00000226298	0.00406245	0.000298777	1.20646	up
ENSG00000280529	0.0171713	0.00190975	1.20619	up
ENSG00000013306	0.000635324	2.75e-05	1.20589	up
ENSG00000237544	0.0067364	0.000570367	-1.20513	down
ENSG00000266048	1.94e-05	2.45e-07	-1.20511	down
ENSG00000249310	0.00132984	7.16e-05	-1.2047	down
ENSG00000227308	0.0269251	0.00345022	-1.20411	down
ENSG00000245213	0.0101994	0.000972661	1.20407	up
ENSG00000279392	0.00888091	0.000815019	1.20407	up
ENSG00000283453	0.000111752	2.78e-06	1.2036	up
ENSG00000255258	0.00595147	0.000488412	-1.20349	down
ENSG00000100625	0.0456569	0.0070679	1.20326	up
ENSG00000105397	0.00544137	0.000435969	1.20301	up
ENSG00000262118	0.000825762	3.86e-05	-1.20228	down
ENSG00000241032	0.00166398	9.51e-05	1.2022	up
ENSG00000174446	0.167938	0.0454785	-1.2021
ENSG00000235596	0.0325218	0.00441917	1.20192	up
ENSG00000140451	5.33e-05	1.01e-06	-1.20161	down
ENSG00000223977	0.00107482	5.41e-05	-1.20047	down
ENSG00000241657	0.0335132	0.00459866	-1.20024	down
ENSG00000282142	0.0106013	0.0010206	1.20014	up
ENSG00000278051	0.00301709	0.000204075	-1.19998	down
ENSG00000225417	0.0105633	0.00101659	-1.1999	down
ENSG00000123992	0.00142937	7.87e-05	-1.1992	down
ENSG00000252022	0.0441293	0.00673952	1.19875	up
ENSG00000288396	0.00674335	0.000571512	1.19859	up
ENSG00000206909	0.00766382	0.000676045	1.19791	up
ENSG00000212469	0.00365973	0.00026156	-1.19786	down
ENSG00000250433	0.00396717	0.000289089	1.19754	up
ENSG00000267393	0.0010425	5.21e-05	-1.19708	down
ENSG00000199015	0.13415	0.031911	1.1969
ENSG00000282563	0.0324083	0.00439984	-1.19685	down
ENSG00000184724	0.0217002	0.00259009	1.19668	up
ENSG00000261646	0.00295382	0.00019894	-1.19659	down
ENSG00000227948	7.47e-05	1.6e-06	-1.19656	down
ENSG00000223086	0.000803303	3.7e-05	-1.19648	down
ENSG00000207779	0.103077	0.0219122	1.19647
ENSG00000287068	0.0368797	0.00525516	-1.19629	down
ENSG00000253832	0.00506332	0.000398921	-1.1962	down
ENSG00000290550	2.06e-05	2.68e-07	-1.19599	down
ENSG00000238221	5.98e-06	4.19e-08	1.19599	up
ENSG00000158470	1.75e-05	2.11e-07	-1.19588	down
ENSG00000235140	0.025519	0.00321368	-1.19569	down
ENSG00000091262	0.00473904	0.000366112	-1.19535	down
ENSG00000221114	0.0166152	0.00181778	1.19513	up
ENSG00000235524	0.0356923	0.0050131	1.19468	up
ENSG00000206559	0.0263216	0.00334035	1.19457	up
ENSG00000125755	0.0144553	0.0015174	-1.19448	down
ENSG00000259048	0.000857428	4.05e-05	1.19448	up
ENSG00000145632	0.00206196	0.000125791	1.19445	up
ENSG00000283049	0.0294065	0.00386717	1.19435	up
ENSG00000229900	0.00894045	0.000821515	1.19407	up
ENSG00000210077	0.00240723	0.000152947	-1.19405	down
ENSG00000266420	1.04e-06	2.77e-09	-1.19403	down
ENSG00000285379	0.0544407	0.00897509	1.19398
ENSG00000224090	3.8e-06	2.03e-08	-1.19226	down
ENSG00000248834	7.84e-05	1.72e-06	-1.19221	down
ENSG00000226965	0.00255577	0.000164813	1.19206	up
ENSG00000281944	0.00247117	0.000158004	1.19206	up
ENSG00000250258	0.0202105	0.00236199	1.19135	up
ENSG00000206801	0.0127203	0.00128727	1.19125	up
ENSG00000289066	0.0063862	0.000534297	1.19087	up
ENSG00000288917	0.00932189	0.000865207	1.19034	up
ENSG00000282424	0.00877719	0.000802607	-1.1903	down
ENSG00000281511	0.00755871	0.000663285	1.19021	up
ENSG00000290032	0.0246099	0.00306189	1.19003	up
ENSG00000231344	0.00490459	0.000382778	-1.18965	down
ENSG00000124201	0.00542181	0.000433928	1.18871	up
ENSG00000288430	0.000155243	4.31e-06	-1.18871	down
ENSG00000269826	0.017593	0.00197202	1.18859	up
ENSG00000111885	0.0422284	0.00632907	1.18849	up
ENSG00000230112	0.00761672	0.000670645	-1.18836	down
ENSG00000161265	0.00408784	0.000301251	-1.18831	down
ENSG00000177596	0.186016	0.0522659	-1.18825
ENSG00000226092	8.74e-05	1.98e-06	1.18824	up
ENSG00000290588	0.00572297	0.00046553	1.18768	up
ENSG00000270866	0.000971338	4.74e-05	1.18754	up
ENSG00000272443	2.67e-05	3.86e-07	-1.18719	down
ENSG00000253484	0.00661196	0.00055689	-1.18692	down
ENSG00000249049	0.005086	0.000401192	1.1869	up
ENSG00000260830	0.00118428	6.17e-05	-1.1867	down
ENSG00000261376	0.00162903	9.28e-05	-1.18656	down
ENSG00000283216	0.0238586	0.00293657	1.18641	up
ENSG00000228275	0.0142064	0.00148378	1.1862	up
ENSG00000232189	0.00697032	0.000596032	-1.18572	down
ENSG00000289616	0.0402968	0.00593742	-1.18566	down
ENSG00000104517	0.013239	0.00135547	1.1848	up
ENSG00000230600	0.0270059	0.00346279	1.18401	up
ENSG00000237418	0.0553477	0.00918007	1.18361
ENSG00000156510	0.0142764	0.00149265	1.18356	up
ENSG00000264404	0.00172565	9.96e-05	-1.18295	down
ENSG00000204316	0.0600921	0.0102363	1.18264
ENSG00000270518	3.07e-05	4.78e-07	-1.18249	down
ENSG00000229557	0.00874048	0.000798387	1.18178	up
ENSG00000184014	0.0352214	0.00491671	-1.1806	down
ENSG00000279370	0.00527106	0.000419197	-1.1803	down
ENSG00000291032	0.00136826	7.44e-05	1.17965	up
ENSG00000279168	0.0263899	0.00335163	-1.17961	down
ENSG00000227801	0.0120753	0.0012015	1.17928	up
ENSG00000255123	0.0154306	0.00165055	1.17896	up
ENSG00000225457	0.0014612	8.09e-05	1.17726	up
ENSG00000251548	0.000471371	1.86e-05	1.17726	up
ENSG00000254748	0.0411395	0.00611299	1.17717	up
ENSG00000278843	0.00737936	0.000642943	1.17707	up
ENSG00000214207	0.0056129	0.00045443	1.17654	up
ENSG00000238959	0.00706986	0.000606873	1.17645	up
ENSG00000178927	1.13e-05	1.12e-07	-1.17628	down
ENSG00000237913	0.00190369	0.000113282	-1.17621	down
ENSG00000254492	0.0241656	0.00298789	1.17566	up
ENSG00000220733	0.00114374	5.89e-05	-1.17563	down
ENSG00000251537	0.00243941	0.000155553	-1.17538	down
ENSG00000131773	0.0647193	0.0113143	-1.17517
ENSG00000279656	0.00166565	9.52e-05	1.17513	up
ENSG00000166387	0.0015285	8.57e-05	-1.17487	down
ENSG00000223752	0.0195741	0.00226439	1.17446	up
ENSG00000135678	0.0717592	0.0130599	-1.17436
ENSG00000287993	0.0048748	0.000379811	1.17418	up
ENSG00000242493	0.00032628	1.13e-05	-1.17364	down
ENSG00000179364	0.090427	0.0183199	-1.17328
ENSG00000219023	0.000714717	3.19e-05	1.17299	up
ENSG00000259504	0.0161274	0.00175033	1.17227	up
ENSG00000160307	0.00135919	7.37e-05	-1.17226	down
ENSG00000145912	0.0128484	0.00130659	1.17178	up
ENSG00000259945	4.85e-05	8.93e-07	-1.17141	down
ENSG00000231904	0.00813	0.000728154	-1.17138	down
ENSG00000261645	0.000439031	1.69e-05	1.17071	up
ENSG00000261151	0.00689209	0.000586957	1.17071	up
ENSG00000289464	0.012261	0.00122584	1.17071	up
ENSG00000278339	2.55e-05	3.6e-07	1.17007	up
ENSG00000248984	0.00664066	0.000559773	1.16991	up
ENSG00000235852	0.00411015	0.000303166	1.16989	up
ENSG00000167578	0.0207166	0.00243582	1.16947	up
ENSG00000134020	0.0044017	0.000331343	1.16935	up
ENSG00000261154	0.0114879	0.00112848	-1.16928	down
ENSG00000282405	0.00049756	1.99e-05	-1.16903	down
ENSG00000242229	0.00223769	0.000139535	-1.16901	down
ENSG00000200752	0.000829208	3.88e-05	-1.16882	down
ENSG00000279739	0.000501303	2.01e-05	-1.16844	down
ENSG00000275842	0.0624432	0.0107696	-1.16839
ENSG00000271420	0.00506332	0.000398919	-1.16828	down
ENSG00000230221	0.00399554	0.000292645	1.16813	up
ENSG00000221887	0.000951132	4.62e-05	-1.16772	down
ENSG00000241069	0.0203588	0.00238402	1.16708	up
ENSG00000253116	0.00186798	0.000110458	1.16689	up
ENSG00000187955	0.0312623	0.00419712	-1.16641	down
ENSG00000225120	0.00365977	0.000261645	-1.1661	down
ENSG00000183458	0.0206255	0.00242205	-1.16575	down
ENSG00000279397	0.00017701	5.15e-06	-1.16574	down
ENSG00000182841	0.00503821	0.000396196	1.16466	up
ENSG00000274244	5.47e-05	1.04e-06	-1.16425	down
ENSG00000225007	0.00465803	0.000357011	-1.16423	down
ENSG00000228430	0.00495947	0.000388124	1.16362	up
ENSG00000253935	0.00998456	0.000944478	1.16337	up
ENSG00000260979	0.00228352	0.000143334	1.16313	up
ENSG00000275634	0.00865729	0.000788933	1.16265	up
ENSG00000179698	9.77e-05	2.32e-06	-1.1624	down
ENSG00000224427	3.92e-08	8.4e-12	-1.16216	down
ENSG00000225342	0.0366317	0.00520292	1.16184	up
ENSG00000228010	0.0863464	0.0171361	1.16118
ENSG00000187979	0.0191256	0.00220022	1.16109	up
ENSG00000278457	0.043416	0.00659556	1.1604	up
ENSG00000221947	7.23e-05	1.53e-06	1.16004	up
ENSG00000224407	0.00800776	0.00071417	1.15973	up
ENSG00000288305	0.0152824	0.00163016	-1.15933	down
ENSG00000142686	0.0181172	0.00205352	1.15927	up
ENSG00000227360	0.0119375	0.00118426	1.15919	up
ENSG00000102901	0.199262	0.0572525	1.15843
ENSG00000270694	9.19e-05	2.13e-06	-1.15838	down
ENSG00000250056	0.00287463	0.00019209	-1.15817	down
ENSG00000243505	0.0131829	0.00134756	1.15814	up
ENSG00000260854	0.0175551	0.00196719	1.15813	up
ENSG00000258656	0.0101549	0.000967069	-1.15774	down
ENSG00000201700	0.122865	0.0279389	1.1577
ENSG00000198075	0.086711	0.0173395	-1.15751
ENSG00000252046	0.0253769	0.00319148	-1.15737	down
ENSG00000234283	0.00469678	0.000360909	1.15727	up
ENSG00000179889	0.000126642	3.32e-06	-1.15665	down
ENSG00000285040	0.000778732	3.56e-05	1.15658	up
ENSG00000291019	3.88e-07	5.43e-10	-1.15638	down
ENSG00000142655	4.29e-06	2.51e-08	-1.15629	down
ENSG00000287353	0.00181912	0.00010657	-1.15611	down
ENSG00000282708	0.00314866	0.00021502	-1.15608	down
ENSG00000178804	0.0262815	0.00333266	-1.15582	down
ENSG00000254381	0.0283501	0.00368851	-1.15562	down
ENSG00000279434	1.23e-05	1.26e-07	1.15557	up
ENSG00000281525	0.0326136	0.00443444	1.15555	up
ENSG00000228532	0.0147781	0.00155908	1.15554	up
ENSG00000250151	0.0378811	0.00546339	1.1555	up
ENSG00000207627	0.00339216	0.000236735	1.15418	up
ENSG00000227602	0.000102557	2.48e-06	-1.15408	down
ENSG00000258468	0.00043229	1.65e-05	1.15403	up
ENSG00000263708	0.0285291	0.00371923	1.15381	up
ENSG00000235386	0.00812045	0.000726629	1.15368	up
ENSG00000231240	0.00024157	7.7e-06	-1.15358	down
ENSG00000280931	0.0342266	0.0047344	1.15351	up
ENSG00000274438	0.00218087	0.000135129	1.1534	up
ENSG00000232439	0.00620331	0.000516031	1.15333	up
ENSG00000255737	0.0199867	0.00232563	-1.15316	down
ENSG00000238500	0.00377858	0.000272545	1.15313	up
ENSG00000163618	0.0351869	0.00490928	1.1529	up
ENSG00000171606	0.00386608	0.000280512	1.15247	up
ENSG00000172817	0.000771205	3.52e-05	1.15208	up
ENSG00000092140	0.0265818	0.00338783	-1.15191	down
ENSG00000256229	7.49e-06	5.98e-08	-1.15122	down
ENSG00000283289	0.0131794	0.00134676	1.15086	up
ENSG00000288106	0.000548395	2.25e-05	-1.15084	down
ENSG00000250475	0.0156554	0.00168336	1.15061	up
ENSG00000249890	0.00363076	0.000258173	-1.15031	down
ENSG00000290950	0.0535609	0.00877426	1.14989
ENSG00000267771	0.0276604	0.00356356	-1.14912	down
ENSG00000278617	0.00365442	0.000261035	-1.14888	down
ENSG00000223460	0.00115068	5.93e-05	-1.14879	down
ENSG00000290379	0.0113793	0.00111706	-1.14872	down
ENSG00000270909	0.000472738	1.86e-05	1.14866	up
ENSG00000254331	0.0171141	0.00189972	1.14833	up
ENSG00000211685	0.00876039	0.000800783	1.14823	up
ENSG00000261834	0.00256202	0.000165417	-1.14819	down
ENSG00000103043	0.000296592	1e-05	-1.14813	down
ENSG00000215795	0.0139449	0.00144796	-1.14757	down
ENSG00000062524	0.021481	0.00255755	1.14749	up
ENSG00000263987	0.000198378	5.96e-06	-1.14733	down
ENSG00000197153	0.467085	0.226234	1.14723
ENSG00000207568	0.000113231	2.83e-06	-1.1472	down
ENSG00000250173	0.00133276	7.19e-05	1.14701	up
ENSG00000199874	0.0190903	0.0021949	-1.14659	down
ENSG00000230942	4.24e-06	2.45e-08	-1.1455	down
ENSG00000267481	0.0198852	0.00230923	1.14546	up
ENSG00000207370	0.0152907	0.0016313	1.14546	up
ENSG00000234402	0.00593277	0.000486682	1.14528	up
ENSG00000230180	0.0124901	0.00125647	-1.14524	down
ENSG00000231069	0.0085461	0.000777226	1.14524	up
ENSG00000249230	0.00558046	0.000450551	1.14524	up
ENSG00000273448	0.000118475	3.03e-06	-1.14486	down
ENSG00000244329	0.00179013	0.0001044	-1.14475	down
ENSG00000122133	0.0381721	0.00552046	1.14472	up
ENSG00000271656	0.0240092	0.00296144	1.1447	up
ENSG00000285084	0.00273251	0.000179622	1.14457	up
ENSG00000206312	0.033741	0.00464153	1.14453	up
ENSG00000163046	0.0318352	0.00429434	-1.14452	down
ENSG00000248472	7.1e-05	1.49e-06	-1.14438	down
ENSG00000197054	0.0195834	0.00226677	1.14411	up
ENSG00000158201	1.24e-05	1.27e-07	-1.14394	down
ENSG00000184624	0.0478323	0.00756703	1.1435	up
ENSG00000227009	0.0013816	7.53e-05	-1.14337	down
ENSG00000234034	0.00714623	0.000615431	-1.14326	down
ENSG00000241961	0.0128752	0.00131064	1.14325	up
ENSG00000214866	0.0124752	0.00125363	-1.14298	down
ENSG00000198553	0.0200538	0.00233707	1.14291	up
ENSG00000253730	7.35e-05	1.57e-06	-1.14284	down
ENSG00000235901	0.00070511	3.14e-05	-1.14274	down
ENSG00000285111	0.00823874	0.000740608	1.14238	up
ENSG00000138756	0.0152359	0.00162294	1.14216	up
ENSG00000258762	0.030388	0.00404119	1.14216	up
ENSG00000282185	0.0166667	0.00182556	-1.14191	down
ENSG00000130475	0.184427	0.0514809	1.14152
ENSG00000202479	0.00585158	0.000478093	1.1411	up
ENSG00000059377	0.000166087	4.73e-06	-1.14108	down
ENSG00000200702	0.001435	7.91e-05	-1.14084	down
ENSG00000179253	0.00289982	0.000194395	-1.14064	down
ENSG00000230701	0.00482341	0.000374217	1.1404	up
ENSG00000174944	0.0514588	0.00831627	-1.14025
ENSG00000184056	0.00739863	0.000645459	-1.13998	down
ENSG00000134982	4.23e-05	7.5e-07	-1.1398	down
ENSG00000271998	0.00163483	9.32e-05	1.13966	up
ENSG00000253495	3.33e-05	5.33e-07	1.13966	up
ENSG00000283625	0.0337908	0.00465185	1.13942	up
ENSG00000229000	0.140463	0.0345853	-1.13941
ENSG00000234179	0.00398108	0.000290694	1.13917	up
ENSG00000172349	0.0278367	0.00359227	1.13904	up
ENSG00000250626	0.00917484	0.000848948	1.13899	up
ENSG00000275400	0.00759585	0.000668172	1.13895	up
ENSG00000249963	0.0248543	0.00310531	1.13886	up
ENSG00000148308	0.00873219	0.000797127	1.13871	up
ENSG00000189167	0.00217242	0.000134248	-1.13797	down
ENSG00000171126	0.00508017	0.000400584	1.13786	up
ENSG00000279033	0.0107701	0.00104147	1.13785	up
ENSG00000276397	0.154609	0.0402887	1.13689
ENSG00000275765	1.21e-06	3.42e-09	-1.13649	down
ENSG00000273650	0.0145262	0.00152675	1.13641	up
ENSG00000271315	0.00804528	0.000718312	1.13637	up
ENSG00000141524	0.00310396	0.000211404	1.1363	up
ENSG00000272950	0.0160534	0.00174044	1.1363	up
ENSG00000119414	0.00910271	0.000840246	1.13563	up
ENSG00000197683	0.00590309	0.000483664	1.13525	up
ENSG00000277737	0.00182492	0.00010703	-1.13485	down
ENSG00000121864	1.04e-06	2.58e-09	-1.13439	down
ENSG00000280077	0.0257567	0.00325211	-1.13431	down
ENSG00000266508	0.000761971	3.46e-05	-1.13398	down
ENSG00000248109	0.00863838	0.000787068	-1.13329	down
ENSG00000274166	0.0100914	0.000959032	1.13321	up
ENSG00000236101	0.0741663	0.0138584	1.1332
ENSG00000266461	0.00700087	0.000599913	-1.13294	down
ENSG00000228625	0.0206255	0.00242187	-1.13286	down
ENSG00000262603	0.306931	0.112934	-1.13273
ENSG00000287960	0.0246387	0.0030671	-1.13259	down
ENSG00000213690	0.0274605	0.00353241	1.13242	up
ENSG00000226152	0.0264074	0.00335777	1.13216	up
ENSG00000014164	0.00232979	0.000147159	1.13216	up
ENSG00000133574	3.89e-05	6.69e-07	1.13216	up
ENSG00000227840	0.0439178	0.00668997	-1.13192	down
ENSG00000109133	1.32e-07	6.32e-11	-1.13183	down
ENSG00000248996	0.000212441	6.52e-06	1.13144	up
ENSG00000228872	0.0149969	0.00158809	1.13135	up
ENSG00000169953	0.0255952	0.00322581	-1.13131	down
ENSG00000259772	0.0305436	0.00407094	1.13127	up
ENSG00000261241	0.00765096	0.000674406	1.13111	up
ENSG00000240048	0.00274815	0.000181239	1.13082	up
ENSG00000288683	0.00384266	0.00027837	1.13082	up
ENSG00000123353	0.100255	0.0210462	-1.13058
ENSG00000200040	0.000412215	1.55e-05	-1.13002	down
ENSG00000138738	0.00419617	0.000310963	1.12977	up
ENSG00000128578	0.00826973	0.000745711	-1.1295	down
ENSG00000234511	0.000368893	1.34e-05	-1.12939	down
ENSG00000225274	8.65e-05	1.96e-06	1.12931	up
ENSG00000285172	0.0112858	0.00110528	-1.12856	down
ENSG00000213211	0.0279264	0.00360613	1.1279	up
ENSG00000243384	0.0151477	0.0016098	-1.1277	down
ENSG00000231561	0.00194689	0.000116654	-1.12769	down
ENSG00000261757	0.000593813	2.5e-05	-1.12749	down
ENSG00000211459	0.0969211	0.020065	1.12732
ENSG00000211642	0.000159485	4.49e-06	-1.12715	down
ENSG00000280025	3.95e-05	6.83e-07	-1.12705	down
ENSG00000231495	0.00553049	0.000445569	1.12701	up
ENSG00000266965	0.0125394	0.00126483	1.12677	up
ENSG00000188155	0.00826973	0.000745663	1.12668	up
ENSG00000165898	0.115755	0.0256982	1.12651
ENSG00000248641	0.014143	0.00147413	1.12631	up
ENSG00000260010	0.013934	0.00144661	-1.12631	down
ENSG00000239881	0.000198541	5.96e-06	-1.12621	down
ENSG00000284012	0.0408785	0.00605902	1.12535	up
ENSG00000154930	0.00360665	0.000255983	1.12525	up
ENSG00000287410	0.0220862	0.00265109	-1.1249	down
ENSG00000197142	0.00130046	6.97e-05	1.12478	up
ENSG00000267630	6.04e-05	1.18e-06	-1.12449	down
ENSG00000107014	0.0296249	0.00390992	1.12442	up
ENSG00000257681	0.000375037	1.37e-05	1.12438	up
ENSG00000226142	0.0424672	0.00638702	-1.1241	down
ENSG00000289336	0.00190369	0.000113344	1.12392	up
ENSG00000254819	0.00780537	0.000691747	1.12377	up
ENSG00000228921	0.0154482	0.0016537	-1.12362	down
ENSG00000263973	0.0122393	0.00122336	-1.12352	down
ENSG00000167315	0.0736071	0.0135477	1.12336
ENSG00000260541	0.000916811	4.41e-05	-1.12335	down
ENSG00000284936	0.000489507	1.95e-05	-1.12334	down
ENSG00000268949	0.001535	8.61e-05	1.12322	up
ENSG00000011478	0.000635093	2.74e-05	1.12322	up
ENSG00000236587	0.00342635	0.000240251	-1.12304	down
ENSG00000283690	0.0362151	0.00511928	1.12284	up
ENSG00000251142	0.000361128	1.3e-05	-1.12272	down
ENSG00000287464	0.013865	0.00143798	1.12254	up
ENSG00000273559	2.97e-05	4.52e-07	-1.12233	down
ENSG00000264340	0.0430232	0.00650705	1.12177	up
ENSG00000264824	7.83e-06	6.45e-08	-1.12103	down
ENSG00000244486	1.28e-05	1.33e-07	-1.12095	down
ENSG00000155275	0.00113383	5.8e-05	1.12091	up
ENSG00000279507	0.0039805	0.000290585	-1.12091	down
ENSG00000278464	0.0211885	0.00251261	1.12083	up
ENSG00000249018	0.0535607	0.00877247	-1.12029
ENSG00000225156	0.0697387	0.012562	-1.12027
ENSG00000120437	0.0285408	0.00372169	1.12015	up
ENSG00000234021	0.0113395	0.00111165	1.12015	up
ENSG00000268994	0.0351517	0.00490189	-1.12008	down
ENSG00000278815	0.0110385	0.00107526	1.12002	up
ENSG00000261423	0.0124245	0.00124689	-1.11839	down
ENSG00000259763	0.0811815	0.0156016	1.11837
ENSG00000221398	0.00611072	0.000506516	-1.11781	down
ENSG00000227234	4.13e-06	2.34e-08	-1.11753	down
ENSG00000199487	0.052982	0.00865324	1.11753
ENSG00000261334	0.0133106	0.00136524	-1.1175	down
ENSG00000151033	0.0239499	0.00295136	1.11728	up
ENSG00000266065	0.00457485	0.000348299	1.11631	up
ENSG00000273186	0.0724217	0.0132221	1.11628
ENSG00000211917	0.0024614	0.000157177	-1.11614	down
ENSG00000284229	0.00727685	0.000630997	1.11579	up
ENSG00000250592	0.0170405	0.00188791	-1.11499	down
ENSG00000223024	0.0227024	0.00274488	1.11473	up
ENSG00000244115	0.000143056	3.89e-06	-1.11471	down
ENSG00000197487	0.0271081	0.00347858	1.11454	up
ENSG00000248208	4.12e-05	7.26e-07	1.1138	up
ENSG00000264982	0.0513637	0.00829328	1.11367
ENSG00000290895	0.000167712	4.8e-06	-1.11354	down
ENSG00000259515	0.000663187	2.91e-05	-1.11347	down
ENSG00000231600	0.0311636	0.00417822	1.11344	up
ENSG00000188827	5.4e-05	1.03e-06	-1.11338	down
ENSG00000267199	0.000252171	8.17e-06	-1.1133	down
ENSG00000155545	0.0180732	0.0020452	1.11329	up
ENSG00000167080	0.0529577	0.00864666	1.11328
ENSG00000272247	0.0077691	0.000687893	1.11324	up
ENSG00000233020	0.00256045	0.000165244	1.11322	up
ENSG00000228445	0.000360323	1.3e-05	-1.11301	down
ENSG00000262851	3.41e-05	5.53e-07	-1.11281	down
ENSG00000099250	0.0535607	0.00877185	1.11278
ENSG00000201654	0.0265526	0.00338114	-1.11263	down
ENSG00000230731	0.0138118	0.00143114	-1.11255	down
ENSG00000283940	0.13415	0.0317298	-1.11237
ENSG00000264488	0.00141024	7.73e-05	-1.11231	down
ENSG00000212769	0.0134257	0.00138122	1.11215	up
ENSG00000125846	0.0158203	0.00170761	-1.11213	down
ENSG00000248420	0.0177688	0.00199875	1.11168	up
ENSG00000223162	0.0181172	0.00205405	-1.11134	down
ENSG00000284098	0.027962	0.00361382	1.11123	up
ENSG00000155890	0.103401	0.0220117	1.1103
ENSG00000255196	0.00708493	0.000608728	-1.11019	down
ENSG00000232730	0.0397506	0.00583719	1.11013	up
ENSG00000122873	0.0335173	0.00459984	1.11012	up
ENSG00000238782	0.009426	0.000877935	-1.10972	down
ENSG00000230097	0.00271648	0.000178091	1.1095	up
ENSG00000261092	0.00614501	0.000510473	-1.10914	down
ENSG00000227487	0.00233471	0.000147547	1.10878	up
ENSG00000264520	0.0246929	0.00307548	1.10861	up
ENSG00000259239	0.0177867	0.00200135	1.10844	up
ENSG00000278983	0.0318586	0.00429975	1.10844	up
ENSG00000286535	0.0127337	0.00128925	1.10844	up
ENSG00000011021	0.00896951	0.000824628	-1.10843	down
ENSG00000121022	0.00116903	6.05e-05	-1.10841	down
ENSG00000204410	0.000816227	3.8e-05	-1.1081	down
ENSG00000130299	0.0212464	0.00252228	1.10804	up
ENSG00000163694	0.0593208	0.0100453	1.10777
ENSG00000230386	0.00500325	0.000392622	1.10775	up
ENSG00000262880	0.0154666	0.00165669	1.10775	up
ENSG00000184659	0.0102113	0.000974298	-1.10754	down
ENSG00000281975	0.00462133	0.000353056	1.10748	up
ENSG00000197261	0.0722256	0.0131721	1.10744
ENSG00000197467	0.00316086	0.000216374	1.10669	up
ENSG00000196565	0.00017949	5.24e-06	-1.10637	down
ENSG00000173908	0.0359033	0.00505508	-1.10631	down
ENSG00000262784	0.0102158	0.000975064	1.10625	up
ENSG00000108219	0.147908	0.0379396	-1.10621
ENSG00000248100	0.285043	0.10263	-1.10604
ENSG00000284296	0.104293	0.0222825	-1.10596
ENSG00000250074	3.97e-06	2.18e-08	-1.10551	down
ENSG00000238924	0.00558616	0.00045116	1.10536	up
ENSG00000227704	6.55e-06	4.87e-08	-1.10504	down
ENSG00000290580	0.000117549	2.99e-06	-1.10474	down
ENSG00000115548	0.0048385	0.000375707	-1.10448	down
ENSG00000228521	0.0569553	0.00954996	1.10446
ENSG00000188677	0.00182157	0.000106773	-1.10443	down
ENSG00000238118	3.81e-05	6.47e-07	-1.1044	down
ENSG00000240111	0.0172756	0.00192505	1.10429	up
ENSG00000171130	0.00027447	9.07e-06	-1.10429	down
ENSG00000137076	5.29e-06	3.41e-08	-1.10412	down
ENSG00000197849	0.00010261	2.49e-06	-1.1041	down
ENSG00000253957	0.00287945	0.000192555	-1.10381	down
ENSG00000243023	0.00012031	3.09e-06	-1.10367	down
ENSG00000275575	0.0012111	6.35e-05	-1.10345	down
ENSG00000273886	0.0371235	0.00529908	1.10341	up
ENSG00000232774	0.00649064	0.000544639	1.10323	up
ENSG00000144847	5.04e-05	9.38e-07	-1.10302	down
ENSG00000212321	0.0924272	0.0188638	-1.103
ENSG00000144713	0.0533359	0.0087295	-1.10239
ENSG00000129493	0.0215687	0.00256977	1.10227	up
ENSG00000235049	0.00459016	0.000350372	1.10227	up
ENSG00000249438	3.03e-05	4.65e-07	-1.10226	down
ENSG00000272472	3.03e-05	4.68e-07	-1.10158	down
ENSG00000183251	0.0127019	0.00128477	1.10156	up
ENSG00000227030	0.000144156	3.92e-06	1.10128	up
ENSG00000260196	0.0199041	0.00231221	1.10084	up
ENSG00000226250	0.0055414	0.000446669	1.10084	up
ENSG00000268140	0.00677686	0.000575336	-1.10025	down
ENSG00000182950	0.00255577	0.000164845	1.10012	up
ENSG00000188394	0.028936	0.00378896	1.09995	up
ENSG00000225984	0.00045256	1.76e-05	-1.09986	down
ENSG00000288078	0.00589286	0.000482631	-1.09979	down
ENSG00000250597	0.00444791	0.000335703	-1.09967	down
ENSG00000156103	5.6e-05	1.08e-06	-1.09951	down
ENSG00000171475	0.00480179	0.000372223	-1.0991	down
ENSG00000244390	0.0190766	0.00219248	1.09907	up
ENSG00000221858	2.73e-05	4e-07	-1.09878	down
ENSG00000055813	0.0271528	0.00348566	1.09825	up
ENSG00000286137	0.0386646	0.00561509	1.09813	up
ENSG00000261717	0.0124044	0.00124406	1.09809	up
ENSG00000290894	3.89e-05	6.66e-07	-1.09804	down
ENSG00000277524	0.016373	0.00178238	1.09801	up
ENSG00000168734	0.0157965	0.00170218	-1.09774	down
ENSG00000285962	0.000598279	2.53e-05	-1.09768	down
ENSG00000280383	0.00774731	0.000685452	-1.09679	down
ENSG00000155666	0.0067674	0.000574219	1.09664	up
ENSG00000242391	0.00135518	7.35e-05	1.09664	up
ENSG00000102760	0.0231863	0.00283013	1.09642	up
ENSG00000228670	0.0237999	0.00292582	1.09642	up
ENSG00000173013	0.0218537	0.00261201	1.09626	up
ENSG00000258616	0.0602082	0.0102591	1.09622
ENSG00000213399	3.8e-06	2.02e-08	-1.09622	down
ENSG00000274726	0.142054	0.0351137	1.09578
ENSG00000281804	0.0155078	0.00166285	-1.09548	down
ENSG00000236175	0.0202271	0.0023646	1.09541	up
ENSG00000199885	0.0123557	0.00123743	1.09536	up
ENSG00000244283	0.0059581	0.000489153	1.09536	up
ENSG00000200957	0.0115809	0.00113952	-1.09502	down
ENSG00000291079	0.000399874	1.48e-05	-1.09462	down
ENSG00000158773	0.023358	0.00285534	1.09456	up
ENSG00000287871	0.0363812	0.00515595	1.09413	up
ENSG00000170044	0.222274	0.0675386	-1.09407
ENSG00000260585	0.0104257	0.0010013	1.09402	up
ENSG00000286753	1.69e-05	1.98e-07	-1.09353	down
ENSG00000270164	0.0239201	0.00294691	-1.09346	down
ENSG00000100968	0.00772847	0.000683148	1.09345	up
ENSG00000253364	0.000103639	2.52e-06	-1.09327	down
ENSG00000282338	0.0125832	0.00127091	-1.09315	down
ENSG00000279484	0.0202016	0.00236028	1.09295	up
ENSG00000229412	0.0150501	0.00159581	1.09285	up
ENSG00000268322	0.00365261	0.00026075	1.0926	up
ENSG00000230736	8.26e-07	1.95e-09	-1.09234	down
ENSG00000100106	0.00375645	0.000270276	1.09227	up
ENSG00000235960	0.00118881	6.2e-05	1.09227	up
ENSG00000259707	0.0028237	0.00018771	-1.0921	down
ENSG00000236708	0.0385335	0.00559178	-1.09208	down
ENSG00000254732	0.000601348	2.54e-05	-1.09184	down
ENSG00000273486	0.0129361	0.00131806	1.09174	up
ENSG00000242525	2.35e-06	9.66e-09	-1.09171	down
ENSG00000249099	0.0065773	0.000553428	-1.0917	down
ENSG00000287096	0.0492226	0.007847	1.09159	up
ENSG00000258678	0.0111275	0.00108611	1.09155	up
ENSG00000174928	0.00545534	0.000437331	-1.09147	down
ENSG00000236195	0.00637449	0.000533002	-1.09132	down
ENSG00000134253	0.0140222	0.0014576	1.09122	up
ENSG00000188396	3.43e-07	4.18e-10	-1.09115	down
ENSG00000202193	0.0239214	0.00294745	1.09098	up
ENSG00000092529	0.0930756	0.0190349	-1.09068
ENSG00000253716	0.259768	0.0899513	-1.09045
ENSG00000226968	0.0168646	0.00185963	-1.09034	down
ENSG00000255973	0.0856903	0.0169706	-1.09018
ENSG00000226688	0.0186567	0.0021306	1.08988	up
ENSG00000199783	2.17e-06	8.58e-09	-1.08977	down
ENSG00000289462	0.000318847	1.1e-05	-1.08975	down
ENSG00000284305	0.0350892	0.00488824	1.08971	up
ENSG00000199677	0.0238673	0.00293803	1.08967	up
ENSG00000230447	0.00035921	1.29e-05	1.08895	up
ENSG00000205155	0.0069212	0.000590007	1.08881	up
ENSG00000198973	2.01e-05	2.57e-07	-1.0882	down
ENSG00000233054	0.00427888	0.000318644	-1.08784	down
ENSG00000291271	0.0101603	0.000967756	1.08776	up
ENSG00000223013	0.00046435	1.82e-05	1.08776	up
ENSG00000256206	0.00224015	0.000139836	1.08768	up
ENSG00000249649	0.0522521	0.00849356	1.08716
ENSG00000107874	0.00280124	0.000185524	1.0868	up
ENSG00000284613	0.00524711	0.00041686	-1.08657	down
ENSG00000268751	0.0884248	0.0177715	-1.08649
ENSG00000198839	0.00496919	0.000389049	1.08642	up
ENSG00000234173	0.0157355	0.00169405	1.08642	up
ENSG00000254624	0.0113554	0.00111377	1.08642	up
ENSG00000105053	0.00363629	0.000258786	1.08639	up
ENSG00000127377	0.00775446	0.000686213	-1.08595	down
ENSG00000233671	7.69e-05	1.68e-06	-1.08577	down
ENSG00000137077	8.26e-05	1.84e-06	-1.0849	down
ENSG00000252900	0.034471	0.00477787	1.08478	up
ENSG00000277752	0.000281067	9.34e-06	-1.08462	down
ENSG00000013297	0.00327746	0.000226986	1.08449	up
ENSG00000231041	0.0625823	0.0107989	1.08444
ENSG00000201410	0.0721071	0.0131433	1.08429
ENSG00000232600	0.0187076	0.00213795	-1.08393	down
ENSG00000204368	0.00241643	0.000153708	-1.08391	down
ENSG00000107968	2.61e-05	3.74e-07	-1.08345	down
ENSG00000137135	0.117029	0.0261624	-1.08337
ENSG00000243828	0.0050577	0.000398062	1.08333	up
ENSG00000241479	4.1e-05	7.21e-07	-1.08282	down
ENSG00000271565	0.077458	0.0146356	-1.08265
ENSG00000282428	0.0156673	0.0016849	1.08228	up
ENSG00000197816	0.0179107	0.00201914	1.08228	up
ENSG00000278302	0.0266222	0.0033943	-1.08213	down
ENSG00000262777	0.190288	0.0539039	1.08203
ENSG00000126461	0.0272517	0.00350105	1.08157	up
ENSG00000277151	0.00856202	0.000778841	-1.08157	down
ENSG00000270611	0.0314943	0.00424176	1.08147	up
ENSG00000251027	0.00474302	0.000366651	1.0814	up
ENSG00000248690	5.75e-05	1.11e-06	-1.08134	down
ENSG00000199986	0.00913264	0.000843693	-1.08124	down
ENSG00000279113	0.0181417	0.00205713	-1.08116	down
ENSG00000171505	0.017653	0.00198194	1.08094	up
ENSG00000285846	0.00149775	8.33e-05	-1.08077	down
ENSG00000224008	3.5e-08	5.82e-12	-1.08062	down
ENSG00000212219	0.00111714	5.69e-05	-1.0796	down
ENSG00000170365	0.0234974	0.00287662	-1.07952	down
ENSG00000225964	4.48e-06	2.68e-08	-1.07948	down
ENSG00000222826	2.75e-05	4.07e-07	-1.07937	down
ENSG00000290330	0.0262662	0.00332986	1.07924	up
ENSG00000258811	0.0110272	0.00107377	1.07919	up
ENSG00000279803	0.0175189	0.00196139	1.07904	up
ENSG00000287824	0.0300114	0.00397676	1.07855	up
ENSG00000153179	0.0118852	0.00117729	-1.07842	down
ENSG00000263370	0.0244576	0.00303811	-1.07832	down
ENSG00000280882	0.00486507	0.000378652	-1.07809	down
ENSG00000136279	0.000803613	3.71e-05	-1.07781	down
ENSG00000206344	0.0188753	0.00216108	1.0778	up
ENSG00000257327	0.00315694	0.000216053	-1.07774	down
ENSG00000119616	0.145938	0.0363697	-1.07756
ENSG00000175877	0.00106083	5.33e-05	1.07748	up
ENSG00000233998	0.0267941	0.00342328	1.07748	up
ENSG00000275676	0.0436038	0.00662934	1.07748	up
ENSG00000272320	0.00182006	0.000106655	-1.0773	down
ENSG00000031823	0.00372428	0.000267462	1.07714	up
ENSG00000267313	0.0193874	0.00223755	1.07709	up
ENSG00000176236	0.0255717	0.00322146	-1.0768	down
ENSG00000235923	0.0101779	0.00096994	1.0768	up
ENSG00000166220	0.00306224	0.000207806	-1.07659	down
ENSG00000204740	0.0229667	0.00278932	-1.07609	down
ENSG00000101981	2.77e-05	4.12e-07	-1.07572	down
ENSG00000232982	2.73e-05	4.01e-07	-1.0754	down
ENSG00000204789	4.21e-05	7.46e-07	-1.07521	down
ENSG00000242990	0.0161693	0.00175674	-1.07489	down
ENSG00000243466	0.0550911	0.00911885	1.07471
ENSG00000282207	0.00516333	0.000408757	-1.07468	down
ENSG00000222626	0.00272533	0.00017888	-1.07444	down
ENSG00000266877	0.00996768	0.000942285	1.07441	up
ENSG00000214259	0.000882127	4.2e-05	-1.07435	down
ENSG00000243562	0.000645795	2.81e-05	-1.0738	down
ENSG00000276191	0.0431725	0.00654172	1.07374	up
ENSG00000270499	0.0289219	0.00378589	1.07372	up
ENSG00000281276	0.048333	0.00766854	1.07356	up
ENSG00000171133	0.0215731	0.00257102	1.07342	up
ENSG00000226471	0.0047236	0.000364294	-1.07318	down
ENSG00000266627	1.37e-05	1.47e-07	-1.07306	down
ENSG00000245275	0.026036	0.00329381	1.07228	up
ENSG00000232595	0.0268914	0.00344501	1.07228	up
ENSG00000278320	0.012845	0.00130566	1.07225	up
ENSG00000262921	0.00529466	0.000421685	-1.07204	down
ENSG00000259636	0.00111919	5.71e-05	1.072	up
ENSG00000289633	0.0284754	0.00371091	1.07188	up
ENSG00000207046	0.0459003	0.00712146	1.07171	up
ENSG00000290579	0.00431716	0.000322348	1.07095	up
ENSG00000079785	0.011741	0.00115953	1.07095	up
ENSG00000285730	0.0254968	0.00321014	1.07076	up
ENSG00000264955	0.00998456	0.000944603	-1.07075	down
ENSG00000197296	0.00048626	1.93e-05	-1.07062	down
ENSG00000282052	0.00646766	0.000542312	1.0706	up
ENSG00000268101	0.04515	0.00696337	1.07013	up
ENSG00000140986	0.00114277	5.87e-05	1.06987	up
ENSG00000201065	0.00135518	7.35e-05	-1.06977	down
ENSG00000213417	0.0188152	0.00215273	1.06961	up
ENSG00000225535	0.0345075	0.00478463	-1.06945	down
ENSG00000105438	0.0210968	0.00249269	-1.06915	down
ENSG00000235848	0.0240548	0.00296865	1.06904	up
ENSG00000213150	2.1e-05	2.78e-07	1.06873	up
ENSG00000268683	0.0847886	0.0167403	1.06852
ENSG00000216436	0.000301106	1.02e-05	-1.06844	down
ENSG00000279729	8.6e-05	1.94e-06	1.0683	up
ENSG00000226402	0.0320071	0.00433034	1.06818	up
ENSG00000279575	0.00281451	0.000186774	-1.06807	down
ENSG00000265975	0.0512768	0.00827249	1.06804
ENSG00000167617	0.0161171	0.00174867	1.06786	up
ENSG00000226439	0.0121637	0.0012129	1.06748	up
ENSG00000214024	0.00546588	0.000438529	1.06748	up
ENSG00000239043	0.0207437	0.00243969	1.06748	up
ENSG00000233263	0.00745224	0.000651077	-1.06738	down
ENSG00000274500	7.19e-05	1.51e-06	-1.06728	down
ENSG00000222874	0.000175958	5.11e-06	-1.06695	down
ENSG00000287046	0.00912303	0.000842651	-1.06684	down
ENSG00000279569	0.0119689	0.00118855	1.06684	up
ENSG00000280994	0.0124503	0.0012501	-1.06683	down
ENSG00000224802	0.00397126	0.000289584	1.06681	up
ENSG00000269576	0.0182076	0.00206611	1.0668	up
ENSG00000287140	0.0187823	0.00214866	-1.0667	down
ENSG00000242199	0.0054032	0.000431784	-1.06661	down
ENSG00000174669	0.00327106	0.000226397	-1.06588	down
ENSG00000169914	7.88e-05	1.74e-06	-1.0658	down
ENSG00000264540	4.84e-06	2.98e-08	-1.0656	down
ENSG00000230352	0.0811815	0.0156027	1.06547
ENSG00000248554	0.01707	0.00189341	1.06509	up
ENSG00000199805	8.95e-06	7.9e-08	-1.06501	down
ENSG00000227729	0.00147296	8.17e-05	-1.06443	down
ENSG00000159961	0.0296679	0.00391609	1.0644	up
ENSG00000256298	0.00108783	5.49e-05	-1.06413	down
ENSG00000207369	0.000820843	3.83e-05	-1.0639	down
ENSG00000099194	0.0264738	0.00336839	1.06356	up
ENSG00000153495	0.0034736	0.000244079	1.06334	up
ENSG00000007968	0.0170439	0.00188982	1.06334	up
ENSG00000253259	0.00251715	0.000161649	-1.06315	down
ENSG00000278438	0.00278086	0.000183854	-1.06309	down
ENSG00000253103	0.0135858	0.00140128	1.06286	up
ENSG00000226338	4.82e-05	8.83e-07	-1.06282	down
ENSG00000227816	0.325908	0.122988	-1.06266
ENSG00000007168	0.0163754	0.00178318	1.0626	up
ENSG00000157111	0.0553645	0.00918378	1.06258
ENSG00000198189	0.0243518	0.00302055	-1.06223	down
ENSG00000267723	0.00914669	0.000845439	-1.06223	down
ENSG00000253280	0.00940708	0.000875405	1.06217	up
ENSG00000286511	0.00703194	0.000603039	1.06201	up
ENSG00000149925	0.000354142	1.27e-05	-1.06107	down
ENSG00000158092	0.069562	0.0125085	-1.06084
ENSG00000143199	9.58e-05	2.26e-06	-1.06084	down
ENSG00000168152	0.00656914	0.000552633	-1.06072	down
ENSG00000145198	0.0182019	0.00206516	-1.06049	down
ENSG00000275628	0.01954	0.00225837	1.06048	up
ENSG00000284391	0.00281238	0.000186535	-1.06037	down
ENSG00000264257	0.00930978	0.000863782	-1.06029	down
ENSG00000280304	0.0598048	0.0101539	1.06017
ENSG00000197279	1.34e-05	1.43e-07	-1.05967	down
ENSG00000199756	0.0853915	0.0168931	1.05961
ENSG00000270249	0.124238	0.0283267	-1.05931
ENSG00000216331	0.117828	0.0263942	-1.0588
ENSG00000207444	0.00436929	0.000327536	-1.05873	down
ENSG00000225350	0.000118989	3.05e-06	-1.05868	down
ENSG00000233041	0.0320453	0.00433763	-1.05856	down
ENSG00000274640	0.0308524	0.00412276	1.05849	up
ENSG00000249791	0.0211223	0.00249706	-1.05842	down
ENSG00000205923	0.0175942	0.00197244	1.05837	up
ENSG00000212229	0.0220485	0.00264475	-1.05828	down
ENSG00000265773	0.00449002	0.000339916	1.05824	up
ENSG00000207927	0.00117878	6.13e-05	-1.05789	down
ENSG00000105877	0.00340218	0.000237827	1.05787	up
ENSG00000283779	0.0063275	0.000528447	1.05787	up
ENSG00000168421	0.00491334	0.000383704	1.05787	up
ENSG00000265393	0.000104859	2.57e-06	-1.05747	down
ENSG00000141933	0.0817935	0.0157527	1.05741
ENSG00000106772	1.52e-05	1.71e-07	-1.05738	down
ENSG00000276324	0.103405	0.0220142	-1.05668
ENSG00000099715	0.0291791	0.00383109	1.05641	up
ENSG00000227163	0.0574332	0.00964145	-1.05639
ENSG00000213770	0.00366667	0.0002626	1.05615	up
ENSG00000259300	0.00924451	0.000856918	1.05615	up
ENSG00000289200	0.0689458	0.0123194	1.05597
ENSG00000182585	0.0188764	0.00216191	-1.05577	down
ENSG00000187944	0.00578621	0.000471894	-1.05576	down
ENSG00000273181	0.156791	0.0410122	-1.05567
ENSG00000281093	0.00162912	9.28e-05	-1.05565	down
ENSG00000285791	0.0977244	0.0203701	1.0554
ENSG00000275314	0.0022039	0.000136956	-1.05524	down
ENSG00000254954	0.0290941	0.00381489	1.05503	up
ENSG00000239519	0.0478044	0.00756041	-1.05496	down
ENSG00000250954	0.0379082	0.0054693	1.05478	up
ENSG00000136122	0.0646264	0.011292	1.05462
ENSG00000290563	2.03e-05	2.61e-07	-1.05448	down
ENSG00000120899	0.0112132	0.00109668	-1.0544	down
ENSG00000278846	0.00357686	0.00025318	1.0544	up
ENSG00000231090	0.0488899	0.00777542	1.0544	up
ENSG00000274263	0.0138118	0.00143081	-1.05388	down
ENSG00000106236	0.00116368	6.01e-05	-1.05356	down
ENSG00000222889	0.0193439	0.0022298	1.05351	up
ENSG00000254136	0.00256849	0.000165925	-1.05277	down
ENSG00000095752	0.000567204	2.35e-05	-1.05245	down
ENSG00000171570	0.00558623	0.000451258	1.05239	up
ENSG00000263426	0.0519079	0.00842136	-1.05208
ENSG00000270099	0.00667175	0.000562917	1.05201	up
ENSG00000269973	0.00173487	0.000100233	1.05201	up
ENSG00000290570	0.00666028	0.000561837	1.05201	up
ENSG00000149485	0.0369205	0.00526276	1.05201	up
ENSG00000232306	0.020916	0.00246547	1.05182	up
ENSG00000168077	3.96e-05	6.85e-07	-1.05178	down
ENSG00000135299	0.0514543	0.008313	1.05151
ENSG00000183287	0.000400332	1.49e-05	-1.0515	down
ENSG00000194297	0.041249	0.00613267	1.05133	up
ENSG00000266053	0.00835456	0.000754875	1.05104	up
ENSG00000175643	0.000202551	6.11e-06	-1.05069	down
ENSG00000235672	0.0894113	0.0180552	1.0503
ENSG00000253735	0.00172173	9.93e-05	-1.05017	down
ENSG00000281992	0.185233	0.0517637	1.05005
ENSG00000167085	0.0270072	0.0034637	-1.05	down
[truncated: 58,684 more rows]
